# Supplementary material for: Identification and validation of a novel cellular senescence-related lncRNA prognostic signature for predicting immunotherapy response in stomach adenocarcinoma
Source: Front Genet. 2022 Aug 25;13:935056. doi: 10.3389/fgene.2022.935056 (PMC9453157; doi:10.3389/fgene.2022.935056)
Supplement: Supplementary file 1 [file Table2.XLSX]

## Sheet: Sheet1
id	Age	Gender	Grade	Stage	T	M	N	futime	fustat	MAP3K4-AS1	REPIN1-AS1	GIHCG	AL355574.1	AC104695.3	LINC02544	AL033527.2	GAS1RR	LINC02126	AL356417.2	AC083902.1	TYMSOS	LINC01094	AL139147.1	LINC00460	POLH-AS1	AC005165.1	GRASLND	AL136115.1	AC007405.2	AL391152.1	AP001363.2	LINC01614	AP002954.1	SCAT1	AC129507.1	LINC02829	AL121748.1	ADAMTS9-AS1
TCGA-B7-5818	62	MALE	G3	Stage IB	T2	M0	N0	0.975342	0	1.88371	1.75125	1.13601	0.812274	0.0853437	0.185748	0	0.0230333	0.0567679	0.122928	0	3.52008	0.684832	0.0218527	0.0657857	0.893091	0	0.130439	0.0977243	0.394714	0	0.32304	1.63733	1.24823	0.0795019	0.0331809	0	0.0323454	0.0145412
TCGA-B7-A5TK	51	MALE	G3	Stage IIIA	T4	M0	unknow	0.789041	0	1.64255	0.666801	1.82572	0.957769	2.05454	0.045629	0	0.138624	0.125505	0.317072	0	1.51324	2.01454	0.0322087	0.280112	0.727115	0.756876	0.165552	0.720179	0.0596687	0	0.507871	2.41327	1.75215	0.0683538	0.0597732	0.198125	0.174804	0.0107162
TCGA-B7-A5TN	60	MALE	G2	Stage IIB	T4a	M0	NX	0.786301	0	2.99641	0.143493	0.649095	5.32448	1.31866	1.1741	0.267019	0.0674034	0.252507	1.10797	0	1.10281	0.665347	0.204636	0.174544	0.800477	0.0637625	0.0941553	0.343171	0.0142163	0.0900034	0.60501	0.894397	0.946236	0.0930602	0.0103572	0.148355	0.0605785	0.0272337
TCGA-BR-4191	72	MALE	G2	unknow	TX	M0	N1	1.52877	1	0.612861	3.98541	1.01547	1.52578	0.678233	0.201294	0.412013	0.0832033	0.533165	0.266433	0.0508374	1.92604	2.1213	0.0789388	0.0633703	1.14297	0.0799388	0.392656	0.176505	0.0658076	0.046292	0	2.39399	3.86484	0.804119	0.183785	0	0.0233683	0.160209
TCGA-BR-4256	80	MALE	G2	unknow	TX	M0	N1	0.778082	1	4.23064	0.627361	3.99001	0.925188	0.815287	0.68248	0.0698458	0.162912	0.18772	0.745248	0	1.59767	2.58228	0.409488	0.177255	0.215636	0.215781	0.561137	0.0359061	0.0334678	0.0470855	0.3086	8.90931	2.03106	0.0511189	0.4267	0.571509	0.166382	0.316559
TCGA-BR-4267	51	MALE	G2	Stage IB	T2a	M0	N0	0.515068	1	0.384647	1.38368	0.400735	1.94101	1.97359	0.39375	0.0407039	0.0310712	0.0656385	0.0473789	0.0271208	0.628475	0.953511	0.0505348	0.219745	0.658926	0.0262436	0.0670318	0.0941622	0.0234047	0.0802618	0.0498024	0.931566	0.481091	0.153208	0.0255771	0	0.0747992	0.103683
TCGA-BR-4279	43	MALE	G3	Stage II	T2a	M0	N1	0.79726	1	3.54882	0.543761	3.0177	0.624522	0.151424	5.3555	0.0249841	0.255422	0.268593	1.25413	0	0.443928	3.34654	0.529896	0.518767	0.0905483	0.840654	0.620377	0.202289	0	0.132636	0.0382109	4.44986	0.984314	0.0822843	0.209324	0.749579	0.306079	0.260152
TCGA-BR-6455	59	MALE	G3	Stage IIB	T3	M0	N1	1.15616	1	0.691645	4.39235	0.284671	1.50116	0.315446	0.31876	0.0223058	0.0547298	0.0449625	0.162273	0.0743113	2.46004	0.732259	0.0115388	0.0578944	0.67368	0.296619	0.0487867	0.180604	0.0641292	0.0169168	0.204688	0.802802	1.63205	0.251875	0.0467211	0.0152097	0.0853961	0.099816
TCGA-BR-6456	74	FEMALE	G2	Stage IIB	T3	M0	N1	1.4411	1	2.83549	2.37711	0.573958	1.77276	0.136287	0.568532	0.348543	0.156325	0.135981	0.507126	0	1.06088	1.19843	0.116324	0.280146	0.706308	0.634293	0.3761	0.260097	0.0161623	0.0170539	0.0687827	5.02188	0	0.518414	0.300262	0.0766648	0.0344354	0.0735338
TCGA-BR-6564	46	FEMALE	G3	Stage IIIA	T3	M0	N2	2.17534	1	1.27627	0.780765	2.07829	1.98224	0.400517	0.435857	0	0.405356	0.0532823	0.5769	0	0.510167	0.674921	0.0410218	0	0.215551	3.56298	0.0663162	0.183448	0.0569966	0	1.0309	0.256133	0.502107	0.186551	0.508678	0.378504	0.0303593	0.0614176
TCGA-BR-6565	67	MALE	G2	Stage IIB	T4a	M0	N0	0.764384	1	1.44981	1.97571	0.535619	2.66129	0.263788	0.114825	0.378655	0.053395	0.122825	0.284968	0.0434993	2.14404	0.820237	0.0405266	0.162669	0.914892	0.0947078	0.104153	0.241644	0	0.019805	0.119818	3.08469	1.21256	0.282592	0.0752097	0.0712258	0.0799809	0.058429
TCGA-BR-6705	68	FEMALE	G3	Stage IIIB	T3	M0	N3a	2.13425	1	10.5316	1.53648	1.35145	1.82125	1.16476	2.58034	0.164725	0.252607	0.664083	1.16841	0	0.883119	0.425601	0.255638	0.299279	0.547254	0.365082	0.392073	0.952666	0.266392	0.015616	0.881764	5.85257	0.289723	0.329386	0.743968	0.477365	0.378383	0.404002
TCGA-BR-6801	70	MALE	G2	Stage IIA	T3	M0	N0	3.35068	0	1.82935	2.10218	0.724615	0.790577	0.27688	0.542359	0.0411153	0.044836	0.239423	0.239289	0	0.621391	0.449913	0.0425379	0.668742	0.215239	0.287179	0.299755	0.0634092	0	0.0207879	0.29345	3.03542	0.154271	0.838264	0.136355	0.0373804	0.0419751	0.0165116
TCGA-BR-6802	65	MALE	G3	Stage IIIA	T3	M0	N2	2.57534	0	1.17991	1.56193	0.415343	0.539135	0.566456	0.154109	0.21029	0.0143325	0.0235493	0.331466	0	3.47883	0.610797	0.126914	0.0181935	0.7198	0.112986	0.121749	0.486473	0.0503819	0.0132903	0.214413	1.48782	0.29589	0.395761	0.110117	0.0238984	0.0268359	0.0331771
TCGA-BR-7707	69	FEMALE	G3	Stage IB	T2	M0	N0	2.9863	0	1.66812	1.41068	0.32571	1.37406	0.274988	0.336658	0.0850715	0.0231925	0.0228642	0.123778	0	2.87723	0.427531	0.017603	0.21197	0.57553	0.00685617	0.240792	0.15744	0	0.0258074	0.156131	2.35522	0.335162	0.304196	0.0534565	0	0.0521104	0.0146418
TCGA-BR-7715	65	MALE	G2	Stage IIA	T3	M0	N0	2.80274	0	1.79198	2.62825	1.04578	3.1347	0.121983	0.331867	0.12076	0.0905352	0.243419	0.285519	0	0.702905	0.409891	0.0468518	0.344773	0.638257	0.559612	0.186439	0.0698397	0.607572	0.0228961	0.184691	0.724371	0.254874	0.355105	0.0632349	0	0.11558	0.0519601
TCGA-BR-7716	62	FEMALE	G2	Stage IIB	T3	M0	N1	3.31507	0	0.514525	3.51335	0.535182	1.09246	0	0.333093	0.00946918	0.0154891	0	0.137775	0	1.53168	0.851976	0	0.157294	0.183033	0.061052	0.0584775	0.153338	0.0136119	0.0574516	0.0289646	0.506835	1.17249	0.400969	0.114045	0.129135	0	0.0146678
TCGA-BR-7722	62	MALE	G3	Stage IIB	T3	M0	N1	1.27671	1	0.100429	0.704916	1.02304	2.3541	2.4734	0.0747678	0	0.00927141	0.0457008	0.074222	0	1.77114	0.385924	0.105554	0.123575	1.17091	0.30149	0.0700063	1.80947	0	0.0386877	0.468111	0	0.813473	0.0160007	0.356162	0.0695673	0.0260395	0.0438988
TCGA-BR-7723	59	MALE	G3	Stage IIIB	T3	M0	N3a	2.39452	1	0.920446	2.36891	1.59655	1.71236	0.239885	1.82736	0.163266	0.0485565	0.0797818	0.259145	0	0.70933	0.463186	0.0307118	0.0154092	1.48825	0.0179428	0.0649257	0.103007	0	0.0675388	0.0908003	2.49287	0.125304	0.0558661	0.085493	0.0202411	0.318208	0.214581
TCGA-BR-7901	74	MALE	G2	Stage IIB	T3	M0	N1	0.287671	1	2.0489	0.95012	1.45298	1.64257	1.13651	0.961949	0.1771	0.190287	0.209992	0.43957	0	2.56595	0.696653	0.140116	0.508332	1.32146	1.4273	0.780061	1.15678	0.0149754	0.0395039	0.38239	2.55728	0.557014	0.696008	0.180019	0.0994489	0.127626	0.132682
TCGA-BR-7958	60	MALE	G3	Stage IIIB	T4b	M0	N0	2.46301	0	0.677647	3.11434	1.17042	0.9455	0.662276	0.360356	0	0.0670277	0.146842	0.119242	0	4.05056	0.752868	0.0847896	0.170168	3.20122	0.165123	0.10544	0.505567	0.117809	0.041436	0.334243	5.09244	2.2294	0.257059	0.0429145	0.372546	0.0418339	0.0282103
TCGA-BR-7959	59	MALE	G3	Stage IIIA	T4a	M0	N1	2.76712	0	4.03389	1.62188	0.912756	2.19306	0.321515	2.18677	0.00663102	0.148237	0.19604	0.955157	0	0.780069	0.763239	0.219535	0.536975	0.440595	0.718787	0.438509	0.506215	0.219238	0.0553188	0.365096	4.00207	0.298568	1.04828	0.232643	0.415978	0.182782	0.285318
TCGA-BR-8058	53	FEMALE	G3	Stage IIIB	T4a	M0	N2	3.10411	0	3.6002	1.16899	0.667244	0.59989	0.436354	0.791427	0.107994	0.0719687	0.257999	0.436472	0	2.73496	2.26624	0.285535	0.361272	1.53659	0.135389	0.163643	0.638448	0	0	0.256927	1.61673	0.0337676	0.146787	0.263902	0.049092	0.0367509	0.018587
TCGA-BR-8059	72	MALE	G3	Stage III	T4	M0	N1	1.20274	1	3.59726	1.32613	1.1081	1.82067	0.51701	0.815811	0.0639778	0.205814	0.137559	0.78193	0	1.06623	0.534144	0.357434	0.199264	1.22119	0.68577	0.349004	0.118402	0	0.0873376	0.156557	7.32111	0.252057	0.132446	0.0402018	0	0.137163	0.0902926
TCGA-BR-8060	75	FEMALE	G3	Stage IIB	T2	M0	N2	0.953425	1	5.04086	1.36308	4.33655	3.22842	0.226135	0.030761	0.279833	0.0724746	0.131616	0.101788	0	4.23494	0.759863	0.202661	0.0581042	1.6565	1.52794	1.25289	1.32707	0	0.392618	0.342384	1.73021	1.02373	0.210656	0.681376	0.248052	0.23569	0.175792
TCGA-BR-8080	72	FEMALE	G3	Stage IIIC	T4	M0	N3a	0.8	1	2.47073	0.829643	1.10637	3.02883	1.09555	0.454178	0.103291	0.154878	0.173506	0.939299	0	0.759446	0.790157	0.307238	0.495969	0.686314	0.603531	0.222594	0.537635	0.0371204	0.0293762	0.0394938	0.405116	0.76302	0.473832	0.250156	0.422588	0.375671	0.124443
TCGA-BR-8286	49	MALE	G3	Stage II	T3	M0	N0	2.45205	0	0.844866	1.247	1.09683	2.82769	0.0540179	0.176352	0.494652	0.0437364	0.251517	0.272324	0.133615	2.22802	0.731465	0.0829894	9.03561	1.9704	0.118519	0.178882	0.309271	0	0.0202781	0.449827	0.123374	0.790059	0.339662	0.0840068	0.109391	0.122837	0.0759313
TCGA-BR-8295	60	FEMALE	G3	Stage IIB	T4a	M0	N0	0.183562	1	0.692735	1.99897	0.867239	4.41034	3.15943	0.429776	0.495224	0.142116	0.192642	0.208579	0.0434165	6.88299	0.274653	0.080899	0.0405899	1.76333	0.0630183	2.11263	0.542665	0.0936691	3.53835	0.318906	0.817812	0.44009	0.527318	0.150133	0.0177726	0.2794	0.356635
TCGA-BR-8296	58	FEMALE	G3	Stage IIIC	T4b	M0	N2	1.29863	1	0.7171	2.5498	1.1068	2.08886	0.774605	0.245861	0.271587	0.0653303	0.493775	0.232444	0.532227	1.56614	1.04243	0.181813	0.116101	1.4668	0.32832	0.283644	0.517402	0.0688952	0.06058	0.635269	1.12047	0.854192	0.856881	0.142214	0.152507	0.489294	0.219968
TCGA-BR-8297	58	MALE	GX	Stage IIIC	T4b	M0	N3a	0.616438	0	0.506861	0.799481	2.63701	1.63161	0.584418	0.169596	0.0771405	0.399576	0	0.154328	0.0963719	1.34703	0.218848	0.419001	0.110119	0.745536	2.77433	0.0793976	0.535358	0	0.0219388	0.412929	0.249159	0.108541	0.063515	0.20702	0.0525998	0.251028	0.167619
TCGA-BR-8367	55	MALE	G3	Stage IIIB	T3	M0	N3a	2.19452	1	0.472463	2.40946	0.615281	1.68237	0.505035	0.247319	0.14999	0.0920046	0.117577	0.200048	0	1.0109	0.567364	0.465541	0.129766	1.1778	0.856245	0.083622	0.607214	0	0.0568765	0.420561	0.48446	0.386916	0.14114	0.189808	0.170457	0.248832	0.169949
TCGA-BR-8368	84	FEMALE	G3	Stage IB	T2	M0	N0	0.358904	0	0.546051	2.96371	0.5292	1.81908	0.738443	0.118176	0.387018	0.0117234	0.115574	0.0782092	0.14326	4.50543	0.331134	0.0556124	0.111611	3.7274	0.0433207	0.0968192	0.596871	0.0463615	0.0489192	0.0328839	0.178578	0.544557	0.18209	0.0450354	0.0146609	0.065852	0.0259039
TCGA-BR-8371	62	MALE	G3	Stage IIIB	T3	M0	N3a	0.983562	1	0.416477	0.75602	3.51328	1.58967	0.68774	0	0	0.957895	0.016338	0.0176895	0	0.819409	0.335064	0.301885	0.100978	0.763758	6.19257	0.0844667	0.281253	0	0	1.971	0.157076	0.0684272	0.0457617	0.292853	0.348183	0.50269	1.76607
TCGA-BR-8382	67	FEMALE	G3	Stage IIIC	T4b	M0	N3a	2.08767	1	2.79161	1.37286	0.603767	0.694658	0.851504	2.2504	0.662326	0.172358	0.0404567	0.700856	0	3.09892	1.30555	0.24918	0.312556	2.10947	0.0121316	0.379586	0.55716	0.086554	0	0.0920881	4.11185	0.423605	0.396609	0.157646	0.0821128	0.046103	0.0207261
TCGA-BR-8483	59	MALE	G2	Stage IIIA	T3	M0	N2	0.449315	0	1.59196	1.39676	1.1541	2.35584	1.65015	0.583618	0.347138	0.00556694	0.137203	0.148553	0	1.72657	0.124138	0.105632	0.423996	1.45546	0.0822849	0.199665	0.755812	0.264182	0	0.437225	0.716082	0	0.269009	0.171083	0	0.0938111	0.0773187
TCGA-BR-8484	61	MALE	G2	Stage IIIA	T4a	M0	N1	2.09863	1	0.825076	1.28204	0.748522	1.39433	3.10233	0.0703348	0.117303	0.0377941	0.0573215	0.155159	0	1.2937	0.829812	0.154461	0.0664273	1.30117	0.0773493	0.0411598	0.74008	0	0	0.260952	0.236186	1.95062	0.0100347	0.111682	0.1018	0.261286	0.0220245
TCGA-BR-8485	68	FEMALE	G3	Stage IIIC	T4	M0	N3a	0.767123	0	1.03685	2.41313	0.623281	1.35024	0.821329	0.0406272	0.351106	0.0151137	0.124164	0.0268871	0.861886	1.35868	0.434385	0.114712	0.211036	0.870654	0.156377	0.0713249	0.213745	0.026564	0.098103	0.169574	0.75035	0.0520029	0.0347777	0	0.201607	0.0282986	0.0954147
TCGA-BR-8487	64	FEMALE	G3	Stage IIA	T3	M0	N0	0.0931507	0	2.25733	2.61835	0.383838	2.55348	1.30872	1.49541	0.356287	0.0264906	0.239393	0.14138	0	2.30206	1.0633	0.134042	0.302642	1.60431	0.0522077	0.150019	0.824216	0.0232801	0	0.198149	4.48358	0.273446	0.152392	0.178087	0.0220856	0.0744011	0.0250859
TCGA-BR-8589	56	MALE	G3	Stage IIIB	T4b	M0	N1	2.26027	0	0.420398	1.39109	0.667401	2.11165	0.493035	0	0.020337	0.0332661	0.0273293	0	0.0677522	0.847319	1.15392	0.0420814	0.0422275	2.30946	0.131122	0.0889612	0.376372	0.350813	0	0.0622073	0.112607	2.57538	0.650656	0	0	0.0311435	0.0840053
TCGA-BR-8591	79	MALE	G3	Stage IIIC	T4a	M0	N3a	2.34521	0	1.60698	2.37926	0.523184	2.82022	1.67482	0.0467332	0.255079	0.0724381	0.0428475	0.185568	0	4.16768	0.74089	0.120956	0.0662054	1.06571	0.0556768	0.224255	0.663847	0	0	0.22757	3.29556	0	0.120013	0.0500888	0.0289884	0.130207	0.0768284
TCGA-BR-8592	63	FEMALE	G3	Stage IIIB	T4b	M0	N1	0.523288	1	0.990942	1.21445	1.6023	2.38973	0.968464	2.55672	0.159791	0.554216	0.143154	0.0516654	0.26617	0.946413	0.759145	0.266349	0	0.611295	2.23577	0.0959389	0.246435	0	0	1.0047	0.540693	0.624543	0.208836	0.297506	0.46004	0.244699	0.392665
TCGA-BR-8676	59	MALE	G3	Stage IIIB	T3	M0	N3a	0.627397	0	0.393195	0.441577	0.315575	2.6626	2.15194	0	0	0	0	0	0.621006	5.05795	0.377739	0	0	1.60852	0.0858457	0.0822257	0.924045	0	1.07038	0	0	1.42383	0.0751741	0.0418329	0	0	0.0504154
TCGA-BR-8680	45	MALE	G2	Stage IV	T4b	M1	N2	2.66301	0	0.302225	9.23069	0.680791	2.76565	1.28526	0.395274	0.525541	0.0377039	0.14868	0.08049	0	3.60981	0.465225	0.0286171	0.559972	1.23638	0.0557301	0.338074	0.959809	0	0.0839097	0.211518	0.229732	0.233516	0.390418	0.0434519	0.0943028	0.0211789	0.0666484
TCGA-BR-8682	52	MALE	G3	Stage IIB	T4a	M0	N0	2.71507	0	0.429799	2.31073	0.917427	2.91762	0.0625606	0.170202	0.356114	0.164623	0.104033	0.0450558	0.361074	0.360492	0.489461	0.240285	0.0803729	0.355395	0.4617	0.151394	0.680543	0	0	0.568325	0.0571541	1.22	0.0291391	0.502676	0.422301	0.189684	0.146566
TCGA-BR-A44T	53	FEMALE	G3	Stage IIA	T3	M0	N0	2.84384	0	0.980759	1.3879	3.16178	1.69949	0.595205	0.353304	0.147308	0.686366	0.125972	0.0974235	0	1.23077	0.624158	0.124695	0.0556126	1.2619	2.16934	0.0792551	1.0533	0.0962526	0	1.10599	0.395467	0.226114	0.214224	0.301535	0.073051	0.266599	0.253534
TCGA-BR-A4J5	56	MALE	G3	Stage IIIA	T4a	M0	N1	2.36164	0	2.47198	0.990255	1.55266	1.23813	1.42677	0.296831	0.0934709	0.22651	0.111652	1.34488	0.0691991	1.04359	0.547191	0.462036	1.04589	0.91591	0.255288	0.440943	2.37854	0	0.0078765	0.953037	1.13095	0.0292265	0.224775	0.630851	0.12747	0.413511	0.193049
TCGA-BR-A4J8	71	FEMALE	G3	Stage IIIB	T3	M0	N3a	1.12603	0	1.08761	1.67123	1.2522	0.95699	0.844608	0.722175	0.0796318	0.203527	0.0802581	0.217244	0	2.78107	0.286429	0.175073	0.454703	3.75186	4.44029	0.0896457	1.72702	0	0.0301964	0.882976	0.385809	0.0840349	0.0093666	0.0573356	0.0542985	0.335351	0.183311
TCGA-BR-A4QL	75	FEMALE	G2	Stage IIIB	T3	M0	N3a	1.34521	1	0.866339	2.59152	0.466655	0.870752	3.46062	0.497801	0.748185	0.00536771	0.0396879	0.200532	0	3.11241	0.375047	0.0203704	0.163529	1.5342	0.0436371	0.113992	0.204964	0.141515	0.373306	0.33124	0.345228	0.166222	0.259382	0.242286	0	0.0150756	0.00508307
TCGA-CD-5799	45	MALE	G3	Stage II	T2	M0	N1	1.08493	0	1.75585	1.39521	0.651946	1.29427	0.339966	1.88064	0.154254	0.0267612	0.0942227	0.469279	0.0467176	3.96952	0.45467	0.0290167	0.407644	0.914817	0.0395558	0.187635	0.227082	0.0201582	0	0.0428942	3.72703	0.197313	0.171543	0.0587448	0	0.0858983	0.0579248
TCGA-CD-5800	51	FEMALE	G1	Stage II	T3	M0	N0	1.09589	0	0.775931	3.0398	2.1167	7.22594	1.41966	0.0335854	0.702711	0.0333175	0.0205286	0.177815	0.0508927	5.41001	0.222886	0	0.237897	0.719746	0.14774	0.813681	0.353394	0.0658791	0.266469	0.280365	0.620294	0.343915	1.48061	0.159987	0.0208329	0.0935748	0.0184046
TCGA-CD-5803	78	FEMALE	G3	Stage II	T3	M0	N0	0.934247	1	3.35238	1.63196	1.61903	0.633722	0.0739818	0.442803	0.0366197	0.0698839	0.0984207	1.22547	0	1.61547	1.25411	0.0757737	0.0570276	0.707834	0.479585	0.263839	0.254142	0	0.0277725	0.392047	5.10292	1.44273	0.155065	0.79579	0.249699	0.224314	0.066178
TCGA-CD-5813	60	MALE	G3	Stage II	T3	M0	N0	1.03288	1	2.07606	0.544357	1.49165	2.09759	0.489752	18.0764	0.0606047	0.165223	0.325767	1.17572	0.067301	0.569369	0.695931	0.0418012	0	0.366077	0.0732647	0.462637	0.0467332	0.0290397	0.0153209	0.432551	2.01342	0	0.038019	0.275039	0.165298	0.340297	0.354645
TCGA-CD-8524	61	FEMALE	G3	Stage II	T3	M0	N0	1.06301	0	3.81871	0.961758	1.21374	2.05589	0.774365	2.92724	0.28243	0.0439983	0.189768	1.05668	0.0672077	0.877591	1.59842	0.219152	0.188497	0.974852	0.0772278	0.944755	0.933369	0.0289995	0.283044	0.462805	2.68084	0.851562	1.15797	0.517623	0.055023	0.339825	0.161452
TCGA-CD-8527	72	FEMALE	G2	Stage II	T2	M0	N1	0.59726	1	2.67398	0.701326	1.70373	2.91215	0.716107	0.531336	0.17723	0.0263548	0.0433029	0.140655	0	2.36924	0.80318	0.200032	0.0167272	1.16786	0.20776	0.136812	0.223634	0.0694824	0.0977541	0.197133	0.77317	0.226703	1.04612	0.177174	0.0878895	0.0246732	0.0388224
TCGA-CD-8528	43	FEMALE	G3	Stage IIIA	T4	M0	N0	1.0274	0	1.11173	0.935484	0.18062	3.0479	0.0444771	0.532417	0.38527	0.0150048	0.0591695	0.0480483	0.0733439	2.5629	1.37407	0.148052	0.102853	0.957471	0	0.141622	0.458364	0	0	0.0336706	3.67732	0.30977	0.0725071	0.172923	0	0.0168569	0.0037891
TCGA-CD-8531	66	FEMALE	G3	Stage IIIA	T3	M0	N1	1.04932	0	0.999985	1.80873	2.61194	3.25558	0.157872	0.515405	0.468863	0.0142026	0.0175019	0.0568492	0.0867782	2.56951	0.57535	0.0538986	0.135214	0.97551	0.0472339	0.0536203	0.271161	0	0.00987742	0.119514	4.13455	2.01581	2.76973	0.0340996	0.0710453	0	0.015691
TCGA-CD-A487	51	MALE	G3	Stage IIB	T3	M0	N1	1.02466	0	1.25012	0.435107	2.24841	2.42177	4.73559	0.346126	0.157435	0.133531	0.0940288	0.712651	0	4.00851	0.517541	0.0723924	0.181609	1.0355	0.232617	0.162042	1.57821	0	0.198999	0.107015	0.387433	0.14768	0.493818	0.1374	0.0954226	0.348244	0.0662356
TCGA-CD-A48A	57	MALE	G2	Stage IIA	T3	M0	N0	1.03562	0	0.727434	2.13247	1.4926	3.00908	1.58078	0.445994	0.46368	0.146162	0.292079	0.252993	0.144819	0.781272	0.974851	0.0449742	0.300869	1.69799	1.10356	0.216253	0.268163	0.499905	0.835183	0.177289	1.04301	1.18252	0.545399	0.212452	0.0790424	0.177516	0.0847923
TCGA-CD-A4MG	76	MALE	G3	Stage IIA	T3	M0	N0	0.547945	1	2.52025	1.90915	0.658939	1.43475	1.64878	1.12782	0.0932709	0.0158924	0.156674	0.831212	0	5.98621	0.926135	0.0482492	0.629417	1.60567	0.0469811	0.153	0.350623	0	0	0.784573	5.229	0.328094	0.274272	0.201468	0	0.0892702	0.0601986
TCGA-CG-4437	83	MALE	G2	Stage II	T2	M0	N1	0.671233	0	1.27721	1.8135	0.496589	0.825278	0.2001	0.68956	0.313646	0.058505	0.1331	0.120092	0	4.85488	0.956719	0.0512367	0.154244	0.498565	0.0266081	0.165659	0.114564	0.118649	0.0125195	0.100988	2.95539	0	0.0932015	0.224747	0.292658	0.0758381	0.0227292
TCGA-CG-4438	56	MALE	G3	Stage IV	T4	M0	N2	4.50685	0	0.420533	0.436054	0.501554	2.30258	0.326927	0.213464	0.0647293	0.0485286	0.130477	0.141271	0.0539111	0.95184	1.45598	0.0669691	1.62964	0.645136	0.195627	0.204034	0.636401	0.232621	0.0368182	0.0989978	0.567481	2.14033	1.00501	0.0932114	0.088274	0.173468	0.0389922
TCGA-CG-4440	68	FEMALE	G3	Stage IV	T3	M1	N3	0.334247	1	0.32445	1.57245	0.965774	1.86108	0.634182	0.287558	0.196193	0.0213948	0.0703063	0.0761224	0.610039	0.528918	1.06549	0.0270643	17.8294	0.442432	0.0316236	0.100967	0.36309	0	0.0198391	0.120024	2.1968	0.84657	0.320001	0.102735	0.0178371	0.440652	0.0382693
TCGA-CG-4444	76	MALE	G3	Stage IIIA	T2b	M0	N2	3.92055	0	0.40258	0.992014	0.568479	2.00781	1.34777	0.382615	0.406075	0.0395378	0.019489	0.189911	0.0966307	0.995217	1.03448	0.120036	0.0451698	0.332888	1.62465	0.0447811	0.402597	0.0208476	0.142985	0.133083	0.642415	0	0.136469	0.136696	0.0988895	0.333135	0.0474254
TCGA-CG-4460	66	FEMALE	G2	Stage IV	T4	M1	N1	1.83288	1	0.636726	0.926545	1.27039	1.97182	1.11556	0.0867133	0.118325	0.0179211	0.123672	0.0765159	0	2.09439	0.463568	0.0408063	0.0545973	0.428837	0.0953613	0.825443	0.15207	0.113394	0.189446	0.0402149	0.242655	0.48097	0.964967	0.17211	0.0179293	0.100666	0.00678832
TCGA-CG-4469	70	MALE	G3	Stage IV	T3	M0	N3	0.589041	1	0.121445	3.26764	0.374886	2.21412	1.16316	0.241103	0.438663	0.0112116	0.0368428	0.0398906	0	0.856707	1.5445	0.0283651	1.55127	0.165606	0.0165718	0.134039	0.34883	0	0.270305	0	3.94695	1.04157	0.116094	0.0574257	0	0.188931	0.0519054
TCGA-CG-4475	76	MALE	G3	Stage IIB	T3	M0	N1	1.91507	0	1.80629	0.540008	2.2613	2.57004	1.51032	0.572766	0.011327	0.151313	0.19788	0.46146	0.0377358	1.20758	1.39557	0.492197	0.388069	0.259996	0.698354	0.480912	0.314441	0.211674	0.0257714	0.27718	3.0732	0.446259	0.94862	0.124558	0.0308943	0.190805	0.126718
TCGA-CG-4477	58	FEMALE	G3	Stage IB	T2a	M0	N0	2.58082	0	0.852155	0.996888	2.88507	2.14784	1.25371	0.136434	0.310284	0.114197	0.187635	0.270876	0	1.25474	1.25125	0.16051	0.0966406	0.487303	0.118782	0.339323	0.179449	1.71723	0.141192	0	1.25991	1.04781	0.23358	0.0649912	0.126944	0.166306	0.101466
TCGA-CG-5717	58	MALE	G3	Stage II	T2b	M0	N1	0.580822	1	1.04452	0.874149	0.471248	1.8834	0.549678	0.149545	0.0408122	0.0445055	0.0182814	0.0197937	0	0.61681	1.03103	0.0140748	0.042371	0.460174	0.137049	0.06651	0.0944127	0	0.0928561	0.291287	0.0251087	0.191417	0.0768078	0.235081	0.241181	0.14583	0.100681
TCGA-CG-5718	78	FEMALE	G2	Stage II	T2b	M0	N1	3	1	0.586018	3.52166	0.334536	4.02479	0.384432	1.04588	0.258247	0.0259384	0	0.0593284	0	2.16524	0.495777	0.0984359	0.0846666	2.08536	0	1.18562	0.188657	0.0195384	0.0927735	0.0415754	0.62716	0.344244	0.677866	0.149464	0	0.124886	0.0631618
TCGA-CG-5719	54	FEMALE	G1	Stage IV	T4	M1	N0	0.0849315	0	0.998539	1.06506	1.35987	1.91228	0.200918	1.63985	0.0663008	0.11297	0.11137	0.602918	0	2.47799	0.644899	0.0685949	0.99808	0.460556	0.868299	0.332674	0.0766883	0	0	0.608407	2.96747	0.932891	0.405525	0.121513	0	0.152297	0.111258
TCGA-CG-5734	68	MALE	G3	Stage IIIA	T3	M0	N1	0.665753	1	0.62553	0.619192	0.371335	0.417742	1.86537	0.0597048	0	0.00740356	0	0	0	1.43096	0.429244	0.0280964	0.0845818	0.360882	0.0109432	0.146744	0.43976	0	0.0823828	0.166135	0.100245	0.6878	0.229988	0.127984	0.222208	0.0831739	0.0560877
TCGA-D7-5578	80	MALE	G3	Stage IIIA	T3	M0	N2	1.05479	0	1.3528	2.27211	0.611478	3.58629	0.727163	0.215816	0.0981636	0.0267617	0	0.119022	0.163515	1.44349	0.503935	0.0338534	0.203826	0.276709	0.125262	0.0505179	0.0378477	0	0.0372237	0.0500442	0.42275	0.69061	0.184742	0.26558	0	0.0250541	0.0112634
TCGA-D7-6524	53	MALE	G3	Stage II	T2	M0	N1	1.48767	0	2.40885	2.18473	0.793716	1.01334	0.370326	0.125938	0.0916525	0.0312333	0.169351	0.366721	0	1.3337	1.09115	0.142236	0.582813	0.747385	0.346245	0.627912	0.185521	0.0164688	0	0.105131	1.33214	0.290161	0.129366	0.203971	0.0312475	0.175442	0.138026
TCGA-D7-6525	58	MALE	G3	Stage IIIA	T2	M0	N2	1.11233	1	1.54891	1.5823	0.853005	5.019	0.198994	0.29776	0	0.0537062	0.248184	0.268715	0	0.316841	0.913174	0.127384	5.10026	0.461103	0.0248072	0.611453	0.227862	0.070796	0.0560262	0.188306	3.72684	0	4.08979	0.296574	0.20149	0.113129	0.0148336
TCGA-D7-6822	77	MALE	G2	Stage IB	T2	M0	N0	1.0274	0	9.1351	3.59312	0.856371	3.09662	0.542258	0.073763	0.0894695	0.0182936	0.0601155	0.0325443	0	1.57603	0.525781	0.0462827	7.071	0.51341	0.0360531	0.256118	0.491563	0.498373	0.0424087	0.0684179	0.309623	0.0944167	0.715615	0.175688	0.0305033	0.308275	0.00192484
TCGA-D7-8570	44	MALE	G3	Stage IIIB	T3	M0	N3a	2.06027	0	1.07746	1.59486	0.837154	1.86128	0.200574	0.190988	0.0496405	0.0270663	0.116739	0.216679	0.041344	3.43689	1.5944	0.308149	0.283451	1.70914	0.0250042	0.245885	0.545469	0.356791	0.160002	0.189802	5.42851	3.7019	0.233556	0.0519878	0.186166	0.114027	0.0448543
TCGA-D7-8573	57	MALE	G3	Stage IIA	T3	M0	N0	1.62466	0	0.226633	2.46309	0.270809	1.14245	0.500143	0.0272136	0.25994	0.0168728	0.0665358	0.01801	0	2.91231	0.316051	0.0640321	0.128509	3.00571	0.0199518	0.0477761	0.257714	1.49466	0	0.3029	0.296998	0.139334	0.314488	0.175006	0	0.132688	0.0127825
TCGA-D7-8574	72	MALE	G3	Stage IIIA	T2	M0	N3a	1.43288	0	3.22484	2.11221	1.0537	2.39807	0	1.57158	0.212929	0.410493	0.245261	0.57536	0	1.0437	1.01091	0.377652	0.126321	1.30455	0.275795	0.187851	1.44255	0	0.0922776	0.837402	0	0.256803	0.372105	0.310604	0.0414829	0.791892	0.0314121
TCGA-D7-8575	75	MALE	G3	Stage IIIA	T3	M0	N2	1.51781	1	0.393164	0.572756	0.400735	2.12527	0.86274	0.0552273	0.301441	0.04109	0	0	0	0.353998	0.539584	0.038984	0.286875	1.13802	0.197389	0.0775653	2.32446	0.234716	0.49533	1.19099	0.115909	0.7776	0.401843	0.513004	0.0342573	0.269277	0.0518814
TCGA-D7-8576	54	FEMALE	G3	Stage IIIB	T3	M0	N3a	1.22192	1	0.38832	2.13822	0.299675	2.8772	0.229015	0.099689	0.249389	0.0370851	0.0761669	0.0329871	0.0755304	1.59748	0.76265	0.175922	0.353065	1.46533	0.0548155	0.0554209	0.576924	0	0.00859715	0.242721	0.355681	1.27602	0.128003	0.213694	0	0.0867971	0.0526778
TCGA-D7-8578	72	MALE	G2	Stage IB	T2	M0	N0	1.76164	0	4.19205	2.0217	1.68182	1.40093	1.09207	2.19601	0.0235025	0.0736842	0.0947492	0.56423	0.195745	0.374402	0.714392	0.206683	1.32981	0.936964	0.364621	0.120951	0.679616	0.0675696	0.213892	0.251615	1.86525	0.330693	0.431254	0.19691	0.304487	0.251937	0.0444954
TCGA-D7-8579	66	FEMALE	G2	Stage IIB	T2	M0	N2	1.74247	0	0.412972	1.93989	1.12771	1.44791	0.391186	0.993306	0.0968153	0.214086	0.0144558	0.18782	0.0716751	0.830469	0.462136	0.278237	0.189858	0.92269	0.723911	0.0941121	0.671902	0.0154636	0	0.329045	0.0397089	0.181633	0.0708574	0.360509	0.337412	0.34594	0.211064
TCGA-D7-A4YU	73	MALE	G3	Stage IIIB	T3	M0	N3a	1.36986	0	0.64495	2.7388	1.01535	1.80576	0.132367	0.264086	0.524157	0.116104	0.102721	0.0476651	0	1.07051	1.17281	0.135574	0.136044	1.21368	0.664453	0.0730564	0.707325	0.0941845	0.149071	0.133609	0.403094	0.6146	0.822045	0.165826	0.0446759	0.234115	0.0394683
TCGA-D7-A6EV	71	FEMALE	G3	Stage IIB	T2	M0	N2	0.936986	0	0.478405	0.654148	0.728803	2.18456	1.65769	0.0693829	0.147274	0.00860367	0	0.0153059	0	0.708995	0.332549	0.0217672	1.39794	1.37252	0.00423903	0.0812055	0.632722	0.0453658	0.279233	0.0965328	0.504811	0.325637	0.0890897	0.0495766	0	0.354407	0.0271581
TCGA-D7-A6EY	72	FEMALE	G3	Stage IIIB	T3	M0	N3a	0.953425	1	1.50721	1.55577	1.01262	1.96277	0.667193	0	0.105079	0.036832	0.100863	0.0436826	0.0500099	3.78938	0.784822	0.139777	0.280524	1.30571	0.320599	0.196995	0.416717	0.0215788	0	0.137751	0.581828	1.18282	0.423766	0.27512	0.122829	0.0459758	0.0103345
TCGA-D7-A6EZ	66	MALE	G3	Stage IIIA	T3	M0	N2	1.69315	1	0.538367	3.08525	0.820422	2.70674	0.466213	0.20294	0.369229	0.0534758	0.0930331	0.318976	0	5.78296	0.916565	0.0238753	0.0359373	1.08727	0.0139487	0.053442	0.240231	1.2274	0.00875074	0.0705878	3.91849	1.85081	0.119433	0.0785459	0	0.0530086	0.0456754
TCGA-D7-A6F0	79	FEMALE	G3	Stage IB	T2	M0	N0	1.85753	0	0.880985	1.49605	3.26341	9.51118	0.544375	0.0211574	0.269456	0.0236122	0.0258644	0.084012	0.160301	6.87512	0.253516	0.0398258	0.0499551	1.8834	0.0387791	0.294675	0.311673	0.0691685	0.839321	0.117746	0.142094	0.514549	0.0452779	0.060471	0.0262478	0.0736853	0.0215319
TCGA-D7-A6F2	62	MALE	G3	Stage IB	T2	M0	N0	1.30411	0	0.365224	1.1561	0.77371	3.54378	0.832858	0.186601	0.363751	0.0297501	0.0162939	0.282268	0	1.06978	0.560208	0.100357	0.0125881	0.380848	0.0586315	0.283916	0.645136	0.156868	0.0643695	0.22253	0.469957	0.887153	0.604706	0.0952377	0.0496062	0.0557037	0.070953
TCGA-D7-A747	57	MALE	G3	Stage IIB	T3	M0	N1	0.69863	1	0.554729	2.63396	2.74485	1.06235	0.334854	0.1822	0.0828737	0.489522	0.0742449	0.401934	0.736245	1.65872	0.873277	0.428706	0.344156	1.06793	1.1577	0.184814	0.191716	0.0794206	0.314258	2.53496	0.203944	0.310955	0.467901	0.593082	0.226036	0.12691	0.123617
TCGA-D7-A748	41	FEMALE	G3	Stage IV	T4a	M1	N3	0.361644	1	9.48389	0.0467472	2.097	0.780573	4.00952	9.3216	0	0.202898	1.03043	2.95326	0	3.20582	4.4879	0.139999	0	1.41677	0.018176	0.760215	0.20869	0	0.0513122	0.620865	15.2348	2.03092	0.615437	1.21639	0.0307561	0.41444	0.41533
TCGA-EQ-8122	71	FEMALE	G3	Stage IIB	T3	MX	N1	0.665753	1	1.97574	2.0646	0.796626	1.15637	0.227806	0.330542	0.159743	0.0947849	0.0757646	0.478521	0	0.990271	0.342751	0.174993	1.03409	1.64603	0.291563	0.788237	0.456493	0.0675386	0.0427587	0.287428	1.19668	0	0.291792	0.221422	0.0384439	0.345355	0.153641
TCGA-F1-6874	79	MALE	G3	Stage IB	T2	M0	N0	1.20548	0	0.821427	4.24994	0.483604	0.992509	2.72288	0.189136	0.143381	0.0547246	0.096339	0.0834469	0.047767	1.95027	0.830977	0.296684	0.223286	0.848756	0.0115555	0.365251	2.78619	0.061833	0.0326221	0.394719	2.03769	0.363141	0.296824	0.270289	0.0195534	0.219569	0.157936
TCGA-F1-A448	70	MALE	G3	Stage IIIB	T3	M0	N3b	1.7726	0	2.22118	1.21802	0.710976	1.56131	2.20163	0.140935	0.0427361	0.0116509	0	0.279812	0	2.53991	0.649513	0.29845	0.47696	1.00676	0.297065	0.288662	0.815623	0.107508	0.210672	0.130722	0.512701	0.0901983	0.170911	0.167838	0.0437107	0.310862	0.23721
TCGA-F1-A72C	68	MALE	G2	Stage IIA	T3	M0	N0	0.947945	0	1.74764	1.628	1.28209	1.26437	4.20673	0.401571	0.127858	0.0298775	0.343636	0.239184	0	4.00649	0.962355	0.0188974	0.49304	0.860578	0.250251	0.263198	0.253526	0.105026	0.0277051	0.614578	1.21364	0.154203	0.343752	0.0956456	0.0249093	0.391596	0.069161
TCGA-FP-7735	77	MALE	G2	Stage IB	T2	MX	N0	0.290411	1	0.476843	1.24381	0.765818	1.76221	0.0881672	0.07196	0.032731	0.160618	0.029323	0.14287	0	1.51077	0.203403	0.0112879	3.87385	0.672208	0.0967225	0.32285	0.100957	0.0156836	0.20686	0.500591	0.161096	0.52195	0.749456	0.0685574	0.0297577	0.167077	0.103278
TCGA-FP-7916	77	MALE	G3	Stage IIIC	T4a	MX	N3a	1.1726	1	1.44506	1.6148	0.632494	1.73204	0.295104	1.04371	0.121726	0.116149	0.22901	0.371932	0	2.13305	1.61322	0.251877	0.240114	2.33818	0.593522	0.0720406	0.591349	0.839911	0.0184635	0.372339	0.966071	0.85638	0.0801803	0.133856	0.149403	0.372816	0.0419009
TCGA-FP-7998	77	MALE	G3	Stage IIIC	T4a	MX	N3a	1.85753	0	0.998257	2.00195	0.990485	1.25355	0	0.159254	0.181092	0.181023	0.097342	0.158092	0	2.15994	1.64403	0.23732	0.200543	1.86687	0.360004	0.146006	0.837857	0.190901	0.0183121	0.2585	0.935866	0.883331	0.136325	0.132759	0.19757	0.147903	0.0706473
TCGA-FP-8211	62	MALE	G2	Stage IIB	T3	MX	N1	1.13151	0	0.300737	1.3838	0.670468	2.0452	8.22961	0.0497542	0.328145	0.00308483	0	0.0164637	0	9.95573	0.265985	0.0117069	1.06902	2.24185	0.0273581	0.23584	1.80616	0.081329	0.0343263	0.173058	0	0.541326	0.0106476	0.189606	0.169743	0	0.0233699
TCGA-FP-A4BF	68	MALE	G3	Stage IIIA	T3	M0	N2	0.460274	1	4.47093	1.32769	1.96402	2.41848	5.22325	9.70397	0.232921	0.0888995	0.250403	1.66059	0.0387985	2.45464	2.95471	0.469911	1.24536	0.295456	0.00469294	0.29967	0.538826	0.0334823	0.211977	0.890579	16.7445	3.01514	1.44656	0.280525	0.269997	0.28535	0.260573
TCGA-FP-A9TM	77	MALE	G2	unknow	T1b	M0	N1	0.517808	0	0.275494	2.37319	0.889074	2.17431	0.514012	0.0310759	0.0706743	0.023121	0	0.0411321	0.04709	1.93995	0.280705	0.102368	0.117398	1.2124	0.364535	0.0581938	1.60224	0.0609566	0.278718	0.21618	0.0260884	0.0397772	0.0665039	0.133229	0	0.173166	0.0389243
TCGA-HF-7132	unknow	MALE	G2	Stage II	T2b	M0	N1	6.4411	0	0.73471	4.49736	0.729618	1.70588	0.350673	0.296811	0.135004	0.0499502	0.116628	0.19643	0	1.4062	0.691759	0.0598611	0.230264	0.361142	0.217608	0.0967719	0.312312	0.0970344	0.117014	0.294968	0.302569	0.407055	0.0544448	0.136339	0.105206	0.0738363	0.0232357
TCGA-HF-7133	unknow	FEMALE	G2	Stage IV	T2b	M0	N3	5.25479	0	0.404722	2.11608	0.81589	1.72098	0.28253	0.122983	0.377588	0.0228754	0.037586	0.122086	0	1.31955	0.935191	0.0289373	0.406529	0.709577	0.118343	0.104356	0.194109	0	0.0424242	0.0427769	0.154868	0.826449	0.0921167	0.161106	0	0.149911	0.0264762
TCGA-HF-A5NB	75	FEMALE	G3	Stage IIIC	T4a	M0	N3a	2.54247	0	0.281352	1.0036	0.213566	1.14122	2.71364	0.0171691	0.374848	0.00212901	0.0104943	0	0.0260166	3.13884	0.477918	0.00807956	0.0243228	1.85856	0.00314689	0.0562649	0.198723	0.0224518	0.00592262	0.119437	0.49006	0.197788	0.411517	0.167661	0	0	0.00940851
TCGA-HJ-7597	71	FEMALE	G3	Stage IB	T2b	MX	N0	2.20548	1	0.564591	3.55211	1.77471	2.24158	0.518139	0.179409	0.25647	0.0603853	0.172325	0.0678475	0.0388375	1.58569	0.434674	0.168856	0.096824	0.915427	0.0375813	0.179983	0.512399	0.100548	0.00884125	0.641861	1.29099	0.590512	0.910496	0.0549404	0.127185	0.392751	0.0521671
TCGA-HU-8238	56	MALE	G2	unknow	T3	M0	unknow	0.126027	0	0.351746	1.50879	0.557981	0.954294	0.334218	0	0.181976	0.0496108	0.978169	0.0240702	0.33068	1.27715	0.321828	0.0684626	0	0.699494	0.0933288	0.183043	0.841944	0.118904	0.0250928	0.151808	0.122134	0.558655	0.140103	0.103953	0.112803	0.0760014	0.108196
TCGA-HU-8244	77	FEMALE	G1	Stage IA	T1a	M0	N0	2.03288	0	0.1778	1.34652	0.129991	0.731181	0.320097	0	0.158443	0.0129586	0.0212919	0.0230533	0.21114	3.59191	0.134851	0	0	1.28246	0.0127694	0.0244618	0.733066	0.0455523	0.036049	0	0.0292435	0.178351	0.104365	0.124451	0	0	0.0436317
TCGA-HU-A4G9	67	FEMALE	G2	Stage IA	T1a	M0	N0	2.01644	0	0.141194	2.06468	0.0847485	1.12365	0.321979	0	0.185937	0	0	0.0579719	0	3.02713	0.0645922	0	0	1.15522	0.00535185	0.0239221	0.583755	0.0190917	0.0100725	0.0812496	0.0490256	0	0.024995	0.0556368	0	0.0406768	0.0297159
TCGA-HU-A4GC	74	MALE	G3	Stage IIIB	T4a	M0	N2	0.271233	0	2.27658	0.567454	0.379329	2.27405	1.23889	0.192601	0.186159	0.0268684	0.103009	0.302725	0.0364814	3.31447	0.221905	0	0.0568439	1.38906	0.013238	0.205695	0.911965	0.267604	0.240842	0.133983	1.37436	0	0.144261	0.252303	0.0746684	0.134155	0.0735036
TCGA-HU-A4GD	56	MALE	G3	Stage IIB	T3	M0	N1	1.89589	0	0.64036	1.45418	1.10464	3.92428	0.687191	0.373913	1.12674	0.139099	0.714216	0	1.55814	3.02195	0.930538	0.197954	0.595924	1.90054	0.625372	0.525151	0.934421	0.122241	0.644923	0.195085	0.667042	2.57252	2.16052	0.133587	0.231937	1.07434	0.17563
TCGA-HU-A4GX	70	FEMALE	G3	Stage IIIC	T4b	M0	N2	1.68767	0	0.285969	3.41657	0.413205	2.17896	1.62338	0.135894	0.587206	0.0168512	0.0138438	0.0599563	0	5.88278	0.371593	0.0213166	0.0427813	1.56813	0.029059	0.12989	0.262149	0.0444267	0.00781294	0.0945346	0.285209	0.608803	0.659189	0.0593394	0.0421471	0.205087	0.0336882
TCGA-HU-A4H0	72	MALE	G3	Stage IIIC	T4a	M0	N3b	0.175342	0	0.430513	5.75581	0.174029	1.83542	0.806433	0	0.00867762	0.00236573	0	0.0126258	0.0289093	6.05054	0.64008	0.0538673	0	3.27078	0.0419613	0.0111644	0.361338	0.711023	0	0.0265433	0	0.0244198	0.0163311	0.0817915	0.011834	0.119598	0.0403249
TCGA-HU-A4H5	71	MALE	GX	Stage IB	T2	M0	N0	1.98356	0	0.472427	3.86866	0.687259	5.23289	2.71189	0.101067	0.882633	0.0150392	0	0.0668865	0.0306299	1.11539	0.383803	0.0475612	0.0668168	1.27733	0.0037049	0.0378525	0.361575	0.105732	0.0348641	0.0281231	0.746651	0	1.48807	0.0192577	0.0250767	0.140796	0.0126593
TCGA-HU-A4H8	77	MALE	G2	Stage IB	T1b	M0	N1	0.739726	0	0.240382	2.16659	0.177076	1.0316	0.971752	0.0406729	0.240501	0.022696	0.0124304	0	0.0308162	3.0378	0.243679	0.0191402	0.0384133	2.73782	0.0223646	0.00476034	0.834542	0.678142	0.0350762	0.0282942	0.0170726	0.182215	0.304647	0.159842	0.0126146	0.0141652	0.0254725
TCGA-HU-A4HD	73	MALE	G2	Stage IIIA	T3	M0	N2	2.78356	0	0.925473	2.16532	0.362134	3.59296	0.683668	0.0808687	0.264838	0.0260726	0.0692018	0.139149	0.0490168	1.52351	0.226597	0.0532782	0.206215	0.559905	0.0948626	0.403202	0.646699	0.222078	0.351494	0.247528	0.122202	0.0414047	0.235365	0.242691	0.04013	0.101391	0.0481139
TCGA-IN-7806	50	MALE	G3	Stage IIB	T3	M0	N1	3.03014	0	0.514717	1.85459	0.529625	5.22827	0.939011	0.0510932	0.209158	0.022175	0	0.0507203	0	1.21032	0.240178	0.0480878	0.108573	0.533434	0.739819	0.0777391	0.994589	0.23385	0.0352501	0.248802	0.278805	0.163498	0.0218684	0.0304233	0.0950789	0.053383	0.379983
TCGA-IN-7808	59	MALE	G3	unknow	T3	M1	N3	0.287671	1	0.677153	1.62297	1.56772	4.2478	1.69484	0.522574	0	0.247767	0.0751567	0.0813741	0	1.54202	0.351334	0	0	1.21617	0.552154	0.100737	1.90836	0.241188	0.911936	0.769828	0	1.57387	0.197353	0.483221	0.0190677	0.685167	0.380218
TCGA-IN-8462	80	MALE	G2	Stage IIB	T2	M0	N1	1.56712	0	1.07581	0.828786	0.512984	2.6197	1.13688	0.0325578	0	0.113043	0.119403	0.0215468	0	1.16141	0.372115	0.153213	0.261367	0.429369	0.364016	0.636363	0.753679	0.0851512	0.0449244	0.724765	0	0.250044	0.0418052	0.341201	0.100977	0.0226779	0.356829
TCGA-IN-8663	68	MALE	G3	Stage IIB	T2	M0	N2	0.282192	1	3.48408	0.302536	0.51003	5.61297	0.245725	0.454592	0.267586	0.00331592	0	0.070788	0	1.40104	0.443655	0.176174	10.8597	0.543674	0.00980252	0.0813727	0.365784	0	0.0553466	0.297636	2.42449	0.136912	10.9875	0.0445834	0.0331743	0.502903	0.0334942
TCGA-IN-A6RN	72	FEMALE	G2	Stage IIA	T1b	M0	N2	1.6274	0	0.24781	0	0.695419	0.733432	6.9354	0.167719	0.0762868	0.0207976	0.0512579	0.221993	0	0.934826	0.123672	0.11839	0.514803	4.46979	0.0153705	0.0392595	0.529433	0	0.318208	0.233348	0	0	0.0358926	0.179762	0	0.116823	0.131298
TCGA-IN-A6RR	84	MALE	G3	unknow	T3	M0	N1	0.561644	1	0.420573	0.77315	1.03552	0.978021	6.1655	0	0.305182	0.0739553	0.0455677	0.074006	0.0564837	0.976484	0.240501	0.0526236	0.440053	1.5157	0.0273283	0.274847	0.9021	0.121861	0.308601	0.57047	0.125171	0.0954241	0.159541	0.0976593	0.161851	0.155782	0.157576
TCGA-IN-A6RS	76	MALE	G2	Stage IA	T1b	M0	N0	1.04932	0	0.319261	1.2768	0.710495	4.30262	2.38731	0	0.35199	0.00342717	0	0	0.335042	1.86397	0.20889	0.0390181	0.561202	2.18691	0.0151971	0.779568	0.174487	0.0361418	0.0190678	0.0769053	0.812075	0.176882	0.461341	0.0197482	0.0171437	0.0385019	0.0778903
TCGA-IN-A7NT	73	FEMALE	G3	Stage IIB	T3	M0	N1	0.884932	0	3.7489	0.353679	2.1465	7.74296	1.51676	0.0750268	0.614266	0	0.0917182	0.0496528	0	3.93091	0.497908	0.21184	4.07437	1.56662	0	0.851768	0.0789451	0	2.09637	0.730696	5.03884	0.0960343	0.385346	0.303786	0	0.104519	0.0117469
TCGA-IN-A7NU	69	MALE	G3	Stage IIIB	T3	M0	N3	0.975342	0	0.700353	0.148964	1.34301	2.48737	0.29038	0.316001	0.1078	0.00979626	0.386303	0.20913	0.119711	0.88066	0.451461	0.0371766	4.36477	0.607744	0.0868791	0.184923	0.332504	0.0516541	0.0545037	0.989222	0.663213	0.101121	1.0482	0.0564486	0.392029	0.495244	0.371071
TCGA-IN-AB1X	78	FEMALE	G3	Stage IIA	T3	M0	N0	1.12603	0	0.612671	3.45804	0.545928	1.19267	0.086421	0	0.256662	0.017493	0	0.01556	0	2.4506	0.238382	0.0442571	0.133232	1.93792	0.0387846	0.0550357	0.643226	0.0461189	0.0567737	0.196271	0.0197381	0.150474	0.372338	0.179199	0.0729208	0.245652	0.0386525
TCGA-IP-7968	74	MALE	G2	Stage IIIB	T3	MX	N2	0.210959	0	0.861567	1.28157	1.15365	1.93188	1.75654	0.27611	0.135249	0.0263372	0.0649108	0.281122	0.0643684	1.49162	0.411109	0.289853	0.230681	0.898654	0.163502	0.087004	0.625755	0.0694359	0.432272	0.0295502	0.748879	0.0271862	0.654522	0.0404698	0.0263492	0.118352	0.10475
TCGA-KB-A93J	78	MALE	G3	Stage II	T2b	M0	N1	3.07945	0	0.21469	1.06943	0.619969	1.93903	1.37399	0.206237	0.410405	0.0287707	0.0315149	0.102366	0	1.23573	0.641565	0.0485264	0.413907	1.54407	0	0.075431	0.40689	0.0337119	0.36461	0.0358673	0.605981	0.791951	0.0331018	0.0184205	0.015991	0.16161	0.0141271
TCGA-MX-A5UG	78	MALE	G3	Stage IIIA	T3	M0	N1	0.309589	1	1.34219	1.50051	1.01074	1.23338	0.370252	0.302191	0.119124	0.174872	0.344791	0.373314	0.0305277	0.763568	0.646203	0.502466	0.199782	0.464946	0.26217	0.202778	0.551152	0	0.0347478	0.448468	0.405905	0.386804	0.189699	0.191934	0.0499861	0.392912	0.113553
TCGA-MX-A5UJ	86	FEMALE	G3	Stage IIIA	T3	M0	N2	1.64384	0	1.69886	1.48493	1.02905	1.54446	1.27187	0.501138	0.238797	0.0591833	0.0437591	0.331653	0.144645	1.76904	0.391523	0.1123	0.0450759	0.734327	0.100601	0.226233	0.35154	0	0.04116	0.19921	0.86145	0	0.18385	0.096625	0.0888154	0.149599	0.100881
TCGA-R5-A7O7	51	MALE	G2	Stage IV	T3	M1	N1	3.80548	0	0.801744	0.437694	0.852464	1.74012	0.975094	0.464245	0.361991	0.0411198	0.121613	0	0	8.7239	0.415679	0.249678	0.908226	3.60785	0.0486233	0.186292	0.97698	0	0.160145	0.184545	0.66812	0.254672	0.652876	0.0473886	0.0411385	0.230976	0.0882622
TCGA-R5-A7ZR	70	FEMALE	G2	Stage III	T3	M0	NX	0.506849	1	0.11848	1.17812	0.259061	0.900026	0.472818	0.0367526	0.0501508	0.00455743	0	0	0.27846	3.68731	0.128728	0	0.208265	1.07036	0.00673633	0.0301106	0.19336	0.0240306	0.393023	0	0.15427	0.188174	0.723602	0.0962907	0	0.0511996	0.0489119
TCGA-R5-A805	71	MALE	G3	Stage IIIB	T3	M0	N2	0.769863	1	0.754094	0.899301	0.711901	1.23944	0.901559	0.163518	0.18594	0.0405534	0.049974	0.0541081	0	1.00255	1.73828	0.192374	0.682082	0.703843	0.0999031	0.0925007	0.430144	0	0.216227	0.0379172	0.571976	0.662793	0.408259	0.0714019	0.0169049	0.189829	0.0490703
TCGA-RD-A7BT	66	MALE	G3	Stage IV	T3	M0	N3	0.717808	1	0.330261	1.26443	0.62559	1.71056	0.616196	0	0.36855	0.00692934	0	0.0184909	0.127015	4.90558	0.175122	0.0525935	1.35898	1.09007	0.0307268	0.0327012	0.235196	0	0.077106	0.0388734	0.140736	0.536453	0.0717522	0.0798573	0	0.0194616	0.0196856
TCGA-RD-A7BW	68	FEMALE	G3	Stage IB	T2	M0	N0	0.427397	1	3.23141	0.343658	4.49091	1.63952	2.58391	1.56217	0.04737	0.987935	0.222799	0.964919	0	0.783644	1.52628	0.465587	0.319665	0.572268	11.2813	0.511939	0.547916	0.0340472	0.305367	2.53569	4.37149	2.26618	0.735484	0.669734	0.581403	0.471517	0.285352
TCGA-RD-A7C1	82	MALE	G3	Stage IB	T2	M0	N0	1.38904	1	0.761933	0.86259	1.63123	0.640147	1.68147	0.457458	0.249689	0.397082	0.615152	0.544943	0.415917	1.78484	1.33241	0.215274	0.864087	1.30713	0.855237	0.385493	0.673888	0.299107	0.504973	0.763756	1.30573	1.52242	0.822345	0.196122	0.794527	0.191183	0.580153
TCGA-RD-A8MW	72	MALE	G3	Stage IIIB	T3	M0	N2	3.1589	1	3.3394	1.17427	1.3974	1.19612	0.763014	0.170952	0.144407	0.0393687	0.119419	0.727304	0.0370067	3.87945	1.05347	0.183881	0.0345975	0.952793	0.0581909	0.443038	0.0256971	0.0319361	0	0.305802	4.03893	1.84433	0.888482	0.127968	0.0454461	0.357226	0.0630909
TCGA-RD-A8N0	53	FEMALE	G3	Stage IIIB	T3	M0	N2	3.3863	0	1.17314	0.945834	1.95748	1.2903	0.21691	0.0295062	0.0402626	0.19026	0.126247	0.214799	0.0447113	0.822303	0.446022	0.208279	0.0557339	0.940383	0.37857	0.145042	0.527801	0	0.0916057	0.615781	0.148624	0.377679	0.429383	0.337332	0.256236	0.452151	0.138593
TCGA-RD-A8N1	70	MALE	G3	Stage IIIB	T3	M0	N2	9.6411	0	0.635116	1.68029	0.678646	2.48124	0.467919	0.218231	0.0661749	0.0902042	0.0666954	0.0722128	0	0.831187	0.590035	0.22251	0.103054	1.03928	0.299994	0.0893959	0.650613	0.404287	0	0.151813	1.12977	0.744896	0.108972	0.095293	0.0902454	0.177342	0.071184
TCGA-RD-A8N2	59	FEMALE	G3	Stage IB	T2	M0	N0	9.69863	0	0.609713	0.495809	2.69694	1.69451	0.152604	0.332138	0.0377683	0.432454	0.0676716	0.567841	0.125824	0.138845	0.413288	0.13025	0.169913	0.243344	0.563113	0.100423	0.116495	0	0.0190957	1.69439	0.790025	0.425137	0.0236931	0.56035	0.206024	0.115674	0.446356
TCGA-RD-A8N4	58	FEMALE	G3	Stage IIIA	T3	M0	N1	5.94795	0	0.538974	1.12246	3.91256	1.38833	0.972459	0.110236	0.100281	0.694413	0.013476	0.17509	0	0.270349	0.260113	0.0830011	0.062467	0.3271	0.678886	0.0619294	0.48717	0	0.00760536	0.828207	0.222105	0.253983	0.0377456	0.288814	0.25984	0.0614272	0.37108
TCGA-RD-A8N9	63	FEMALE	G3	Stage II	T2	M0	N1	2.96712	0	2.08139	1.22208	1.13598	2.52498	1.02869	0.677566	0.0267992	0.20457	0.16206	0.448413	0	1.62558	0.917783	0.457487	0.208671	0.453258	0.259179	0.199979	0.371975	0.0577857	0	0.163948	0.197851	0.414788	0.832187	0.105249	0.237556	0.225717	0.117617
TCGA-SW-A7EA	61	FEMALE	GX	Stage IB	T2	M0	N0	1.5863	0	1.29108	0.647298	0.509415	1.70659	1.06256	1.66221	0.16436	0.0896167	0.176696	0.526111	0	3.14197	0.526241	0.102028	0.0341275	1.19136	0	0.228378	0.380221	0.0472534	0.0498603	0.301648	3.97396	0.323769	0.27839	0.120492	0.0448288	0.100678	0.0198017
TCGA-VQ-A8DT	43	MALE	G3	Stage IIIB	T3	M0	N3a	4.06575	0	0.199807	1.84869	0.317736	0.985602	1.07697	0	0.430566	0.00558964	0.0413288	0	0.0683058	3.66822	0.182812	0.0106063	0.574729	1.26324	0.0165241	0.0738608	0.284585	0.0589466	0.147722	0.0940733	0.132448	0.0576983	0.1447	0.0697861	0.0699024	0.0313979	0.0247017
TCGA-VQ-A8DU	63	MALE	G2	Stage IIIA	T3	M0	N2	0.454795	1	1.2336	1.07562	1.22991	3.04328	1.88705	0.484867	0.947032	0.0919557	0.0174334	0.755024	0	3.13177	0.325983	0.0402658	0.673427	2.13146	0.109781	0.133526	1.80067	0.428921	0.688715	0.238093	0.622546	0.328569	0.500508	0.0883121	0	0.119199	0.0267936
TCGA-VQ-A8DV	48	MALE	G2	Stage IB	T2	M0	N0	1.10411	1	0.772762	1.56911	2.67509	1.47355	0.792995	0	0.149531	0	0.0627947	0	1.02745	2.03851	0.109843	0	0.999373	0.677422	0.01883	0.11062	0.259438	0.214951	0.035439	0.0285868	0.448478	0.0262999	0.079148	0.024469	0.0127451	0.386416	0.173718
TCGA-VQ-A8E0	68	MALE	G3	Stage IIIA	T3	M0	N2	1.53973	1	0.50697	0.779661	1.04624	1.33524	0.740421	0.021204	0.154314	0.00788807	0.0129607	0.168394	0.0642617	0.709118	0.472969	0.0399134	0.130169	1.2001	0.042751	0.933122	0.557785	0.0415925	0.131661	0.0885037	0.124606	0.189988	0.853099	0.0808055	0.0263056	0.177234	0.033199
TCGA-VQ-A8E2	57	MALE	G2	Stage IIIB	T3	M0	N2	3.6137	0	1.61983	2.57559	2.90831	4.99376	0.76893	0.246111	0.582106	0.039674	0.180518	0.651505	0	2.0988	0.23592	0.173725	0.151085	2.92111	0.302232	0.757564	0.440239	0.498848	0.628246	0.171208	0.867769	0.346524	0.632027	0.0820657	0.0457985	0.18857	0.0867002
TCGA-VQ-A8P8	72	FEMALE	G2	Stage IIB	T4a	M0	N0	2.58082	0	0.454038	1.81217	1.2779	0.52171	0.548148	0	0.256251	0.0575317	0	0.0877274	0.0502172	2.49363	0.27491	0.265117	0.312986	1.38397	0.795709	0.0659371	0.767148	0.108341	0.0571591	0.230537	0.139105	0.0848376	0.0283682	0.197329	0.0616693	0.0692496	0.0752355
TCGA-VQ-A8PB	65	FEMALE	G2	Stage II	T3	M0	N0	2.85753	1	0.696229	2.22298	0.290867	1.05664	1.25344	0.0779447	0.168402	0.0289961	0.0357319	0.116064	0	3.97518	0.463389	0.192569	0.046009	0.952972	0	0.168768	0.779145	0.0254819	0.00672192	0.0542224	1.79946	0.149654	0.183486	0.0324883	0	0.176448	0.0305094
TCGA-VQ-A8PC	65	MALE	G3	Stage IIIA	T3	M0	N1	3.85479	1	0.293021	1.42569	0.770899	1.04069	0.683392	0.0495794	0.214236	0.0276659	0.0454571	0.0656234	0	1.24355	0.708325	0.093326	0.163887	0.721956	0.0999606	0.153773	0.808614	0.340382	0.00855143	0.0689801	0.0208111	0.602886	0.0742716	0.165323	0.123016	0.276274	0.0582196
TCGA-VQ-A8PE	78	MALE	G3	Stage IIIB	T3	M0	N3a	1.84932	1	1.04785	0.954924	0.268061	2.33711	1.90106	0.0646501	0.264655	0.0160336	0.0263443	0.15688	1.50214	0.912874	0.290002	0.0811295	0.0915876	1.06575	0.0394987	0.0428775	0.793641	0	0.200715	0.269844	0.542742	0.0827521	0.184472	0.0359293	0	0.0600421	0.0860389
TCGA-VQ-A8PK	58	MALE	G2	Stage IIIB	T3	M0	N3a	1.48767	1	1.73893	1.06136	0.583465	0.541515	0.517234	0.619159	0.0256022	0.0418786	0.0172024	0.0931272	0	0.59609	0.368356	0.278125	0.505021	0.94335	0	0.0790539	0.858788	0.331228	0.145626	0.0783126	0.378028	0.252167	0.795018	0.0134064	0	0.156826	0.083722
TCGA-VQ-A8PM	56	MALE	G3	Stage IV	T4	M0	N3	0.156164	1	0.392762	1.37841	1.97623	2.09705	2.14958	0.0877216	0.159601	0.0290073	0.0357457	0	0.221544	1.6135	0.544423	0.0963218	0.414241	0.755174	0.123267	0.034223	0.399979	0	0.292517	0.122048	0.540048	0.187139	0.250305	0.20197	0.0725512	0.122204	0.105298
TCGA-VQ-A8PO	74	MALE	G3	Stage IIB	T4a	M0	N0	0.772603	1	1.0104	1.63117	0.58221	0.964912	0.322576	0.0501484	0.376364	0.0124371	0.061305	0.199129	0.0379954	10.0626	0.596274	0.0825973	0.118406	0.868023	0.00459581	0.13793	0.606824	0.0163947	0.423828	0.104657	0.926197	0.320949	0.128784	0.0298607	0	0.0873262	0.0863686
TCGA-VQ-A8PP	76	MALE	G2	Stage IV	T4	M0	N1	1.95068	1	1.69015	1.12655	0.29322	0.59717	0.448165	0.48771	0.232926	0.0362864	0.119242	0.274351	0	0.706779	0.629345	0.195084	0.368492	1.54096	0.0223479	0.0742057	0.564498	0.0797217	0.159828	0.203566	2.35425	0.156067	0.114809	0.145203	0.0907574	0.118899	0.0267261
TCGA-VQ-A8PX	51	MALE	G2	Stage IA	T1	M0	N0	5.38082	0	0.138042	1.52606	0.287632	1.12353	1.46378	0.0256926	0.0350588	0.00955786	0.0157042	0.0170034	0	1.56093	0.146825	0.0120906	0.0363979	0.917667	0.061219	0.00902116	2.62234	0	0.0974918	0.107239	0.107845	0.197319	0.0879734	0.10403	0	0.071584	0.0382154
TCGA-VQ-A91E	67	FEMALE	G3	Stage IIIB	T4b	M0	N0	1.81918	0	0.161321	2.79175	0.540908	1.12284	3.387	0	0.188372	0.0179741	0	0	0.0313778	4.75515	0.255754	0.019489	0.0880048	1.61573	0.0607257	0.0218119	2.00454	0.067696	0.0142861	0.0576195	0.0173837	0.31806	0.212707	0.0887755	0.077067	0.115387	0.0178315
TCGA-VQ-A91N	59	FEMALE	G2	Stage IV	T4	M0	N3	1.56164	1	0.164034	0.635236	0.253177	0.920747	0.851318	0	0.239425	0.0156655	0	0.0139344	0	1.10316	0.120324	0.0396335	0.0894851	0.844595	0.0849023	0.0394289	0.731112	0.137669	0.145264	0.117177	0.0176761	0.0539016	0.0901187	0.165493	0.0130605	0.0879956	0.0362628
TCGA-VQ-A91S	63	MALE	GX	Stage IIIB	T4b	M0	N1	2.73973	0	0.130872	1.18653	0.176745	1.8108	2.35023	0.0202984	0.110793	0.00503413	0.0372214	0.134335	0.184552	0.328103	0.362965	0.047761	0.0958538	1.02616	0.0855708	0.0736474	0.320378	0.0132721	0.0140042	0.0282413	0.204488	0.181874	0.173759	0.0580159	0	0	0.0365483
TCGA-VQ-A91V	58	MALE	G2	Stage IIIA	T3	M0	N2	3.55342	0	0.288337	1.14392	0.12577	2.89778	0.600349	0.16333	0.191033	0.00578669	0	0	0	0.702282	0.189257	0	0.705172	0.641066	0.0384899	0.0136544	0.662889	0.0305123	0.07244	0.194779	0.0391762	0	0.0399468	0.0666888	0.04342	0.178776	0.00913304
TCGA-VQ-A91Y	67	MALE	G3	Stage IIIC	T4a	M0	N3b	0.810959	1	1.10702	1.32966	1.45278	0.770917	0.728985	0.220363	0.0300696	0.155756	0.107755	0.845851	0	0.92119	1.08869	0.373321	0.197715	1.2351	0.977438	0.946537	0.672427	0	0.0304065	0.36791	3.34843	0.789781	0.452724	0.194197	0.177698	0.429779	0.0845301
TCGA-VQ-A91Z	67	FEMALE	G2	Stage IIIA	T3	M0	N1	4.63014	0	0.48687	4.57129	0.566032	7.49304	1.98982	0.117684	0.171292	0.032105	0	0.0467301	0	0.262378	0.11715	0.0332285	0.0333439	0.970003	0.0301982	0.0275474	0.297193	1.13882	0.202981	0.0327469	1.60051	0.0903815	1.42043	0.0560597	0	0.0491833	0.0184257
TCGA-VQ-A922	70	MALE	G2	Stage IV	T4	M0	N1	0.753425	1	1.56081	2.30181	0.87135	3.56781	4.71416	0.154522	0.238966	0.0268255	0.0377796	0.265882	0	0.499535	0.301943	0.305407	0.102156	3.32842	0.0453152	0.166383	0.812956	0.202067	0.202553	0.300981	1.08966	0.237345	0.211637	0.0441645	0.0575095	0.172209	0.125805
TCGA-VQ-A924	69	MALE	G2	Stage II	T3	M0	N0	4.61918	1	0.499892	4.40463	0.426818	1.17731	2.11013	0.197959	0.144066	0.0490948	0.0483998	0	0	4.78865	0.591179	0.111788	0.205657	1.43586	0.0217701	0.125112	0.416594	0.284756	0.027315	0.110168	2.79195	0.20271	0.355858	0.103729	0.0736758	0.137887	0.058889
TCGA-VQ-A927	81	MALE	G1	Stage IIIB	T3	M0	N3	0.547945	1	0.236416	0.933423	0.433313	0.384841	0.758143	0.0550025	0.225161	0.0204614	0.0504293	0.127403	0.458406	2.71316	0.223067	0.0517671	0.220774	0.982268	0.166342	0.115875	0.491938	0	0.0379472	0.306101	0.09235	0	0	0.196507	0.0170589	0.268181	0.167928
TCGA-VQ-A92D	67	MALE	G2	Stage IB	T2b	M0	N0	5.56712	0	0.358095	2.53344	0.263191	2.59072	0.544402	0.0423169	0.105863	0	0.0258656	0.224043	0.0320619	1.50954	0.128715	0.12944	0.709397	4.01113	0.0232686	0.091626	0.423006	0.304356	0.0145976	0	0.142101	0	0.190177	0.050395	0.0262491	0.0736889	0.0629426
TCGA-VQ-AA6A	56	MALE	G2	Stage IIIC	T4	M0	N3a	3.24384	0	0.321988	2.68105	1.22781	3.04205	1.38214	0.0235015	0.138965	0.0845133	0	0.0155533	0	2.71154	0.0996445	0.0552977	0.288546	1.03312	0.038768	0.0192543	0.618222	0.0460991	0.980953	1.20982	0.374864	0.180492	0.311825	0.123146	0	0.0654792	0.0275971
TCGA-VQ-AA6G	68	MALE	G2	Stage IIA	T3	M0	N0	2.16986	1	0.38492	0.576115	0.122315	0.995155	0.658331	0.0842846	0.047921	0.00522576	0	0	0	0.246636	0.182564	0.11899	0.38806	1.14627	0.0077242	0.0221954	0.642976	0.123996	0.0290747	0.263848	0.0884468	0.215769	0.144298	0.0552057	0.0130704	0.161447	0.0461873
TCGA-ZA-A8F6	71	MALE	G2	Stage IB	T2	MX	N0	1.43836	0	0.258209	1.29456	1.91295	1.00876	0.757056	0.30208	0.074946	0.149835	0.100714	0.12722	0.0416135	2.52559	0.399932	0.374773	0.0518723	0.784687	0.67448	0.128565	0.43344	0.0179558	0.094732	0.152831	0.230544	2.10907	0.0587696	0.340123	0.15331	0.306053	0.144039
