# Supplementary material for: Identification and validation of a novel cellular senescence-related lncRNA prognostic signature for predicting immunotherapy response in stomach adenocarcinoma
Source: Front Genet. 2022 Aug 25;13:935056. doi: 10.3389/fgene.2022.935056 (PMC9453157; doi:10.3389/fgene.2022.935056)
Supplement: Supplementary file 3 [file Table6.XLSX]

## Sheet: Sheet1
gene	conMean	treatMean	logFC	pValue	fdr
LINC02772	0.0151663	0.0832207	2.45608	0.000262042	0.000674397
AC009053.3	0.0329668	0.0964675	1.54903	0.000622216	0.00143385
AP001372.1	0.0645107	0.245677	1.92915	1.29926e-08	1.44331e-07
AC010894.2	0.0287731	0.178614	2.63405	0.0278646	0.0405881
NAALADL2-AS2	0.0183275	0.138698	2.91987	6.80465e-05	0.000208649
Z84485.1	0.146665	0.318467	1.11862	2.95416e-06	1.4073e-05
AC026774.1	0.0843758	0.0245038	-1.78382	9.361e-05	0.00027554
LINC02805	0.00817415	0.0324418	1.98871	0.0344653	0.0489296
ADAMTS9-AS2	0.700383	0.184349	-1.9257	5.58157e-08	4.93247e-07
AC027237.2	0.0762543	0.195292	1.35674	2.06972e-05	7.50154e-05
AC010536.1	0.0928321	0.248263	1.41917	8.36822e-10	1.49582e-08
AP002336.2	0.207662	0.639583	1.62289	1.78384e-10	4.2905e-09
LINC01357	0.292043	1.30314	2.15774	1.05362e-09	1.81329e-08
AC004817.2	0.014516	0.0664461	2.19454	0.0045535	0.00818028
AC048337.1	0.0395975	0.108081	1.44863	0.00138679	0.002907
AC104564.4	0.0230694	0.102577	2.15266	0.000179862	0.00048512
ST8SIA6-AS1	0.0352039	0.88368	4.64972	0.0101654	0.0166253
AC084346.1	0.0171757	0.081384	2.24438	7.57842e-05	0.000228895
CLLU1-AS1	0.0479952	0.146392	1.60888	0.00713379	0.0121303
AC107031.1	0.0238608	0.108169	2.18057	0.000538449	0.00126415
LINC01979	0.0818927	0.459445	2.48809	2.49581e-12	1.36316e-10
AC105345.2	0.0381879	0.0813086	1.09029	0.00187204	0.00376852
FARP1-AS1	0.109339	0.227268	1.05559	0.00634464	0.0109335
MPRIP-AS1	0.127731	0.277307	1.11838	0.00202523	0.00403353
AL031600.2	0.0335068	0.108787	1.69898	1.5548e-05	5.87627e-05
HAND2-AS1	5.73479	0.938004	-2.61207	0.000163842	0.00044837
AC027796.4	0.463615	0.979469	1.07907	1.89449e-07	1.39908e-06
AC073592.1	0.0578212	0.140681	1.28276	4.38267e-07	2.87487e-06
AC007314.1	0.0533092	0.139238	1.3851	3.82125e-06	1.74837e-05
AC007218.1	0.0205075	0.0474308	1.20967	0.00313114	0.00590561
THAP9-AS1	2.62012	5.97831	1.19011	4.96858e-12	2.4272e-10
AC016949.1	0.413059	1.08191	1.38916	6.64655e-09	8.16798e-08
AL158801.3	0.0930792	0.209509	1.17049	0.00144893	0.00302036
AC010333.1	0.0308634	0.11169	1.85553	5.07338e-06	2.23166e-05
AL035665.1	0.0266329	0.0768532	1.52889	0.0139527	0.0220268
LINC01633	0.000995763	0.101833	6.67619	1.16942e-09	1.97796e-08
AC096637.2	0.0231276	0.0884393	1.93507	1.64811e-07	1.24639e-06
AC011676.1	0.0578388	0.401532	2.79541	4.06814e-14	5.24524e-12
ITGB5-AS1	0.0833976	0.173831	1.05961	0.000300879	0.000762375
ALDH1L1-AS2	0.0661571	0.0327546	-1.0142	8.18163e-05	0.000244392
AP005137.2	0.0401818	0.0961217	1.25832	0.0115903	0.0186875
LINC02201	0.00700194	0.0302573	2.11146	0.000271224	0.000695525
AC092171.4	0.15798	0.597039	1.91808	2.46796e-12	1.35738e-10
AC103681.1	0.0318567	0.0868187	1.44641	0.00492454	0.00874103
AC092535.5	0.485253	1.97761	2.02695	1.98575e-10	4.69006e-09
AL161669.3	0.189037	0.736088	1.96121	0.0105861	0.0172416
MAP3K4-AS1	0.65281	1.35126	1.04957	0.00300212	0.00568957
AC007336.2	0.00987097	0.0590522	2.58073	3.32571e-06	1.56253e-05
AC069257.1	0.188354	0.445281	1.24127	2.10424e-06	1.06089e-05
Z97652.1	0.0387878	0.124997	1.68822	1.75583e-05	6.51395e-05
AC026992.1	0.00734622	0.0511718	2.80028	9.44096e-05	0.000277374
AL645608.6	0.0469134	0.165145	1.81566	0.00633869	0.0109304
Z93403.1	0.018059	0.113236	2.64854	1.65381e-05	6.19982e-05
AL133492.1	0.0181379	0.0556232	1.61668	0.000351745	0.000874082
AL133330.1	0.332769	0.946074	1.50743	0.000111273	0.000319299
LINC01180	0.0124329	0.0478142	1.94328	3.28469e-05	0.000111643
AL356277.3	0.0146696	0.0319965	1.12508	0.01803	0.0276371
AC107294.2	0.203143	0.445456	1.13279	0.00133374	0.00281229
FOXP4-AS1	1.04263	3.33495	1.67744	5.56073e-07	3.51568e-06
AC131254.1	0.00622358	0.0311794	2.32478	3.3475e-06	1.56902e-05
AC004917.1	0.0201279	0.0589266	1.54972	2.67219e-06	1.29334e-05
AL138962.1	0.0108068	0.160723	3.89456	8.34111e-07	4.90672e-06
AL135902.1	0.0217488	0.0874715	2.00788	0.000232403	0.000605649
AC115619.1	1.615	0.0718813	-4.48977	0.000229706	0.000599614
AC004241.1	0.414999	0.204966	-1.01772	9.64166e-06	3.86896e-05
AL031186.1	0.223554	0.522844	1.22576	2.02607e-07	1.4782e-06
LINC00858	0.0153634	0.408581	4.73305	4.5523e-11	1.4096e-09
AC009996.1	0.231851	0.469069	1.0166	7.71994e-06	3.18058e-05
AC008592.3	0.0179472	0.0613008	1.77215	0.00274357	0.00526041
AL158154.3	0.013682	0.0388839	1.5069	4.48303e-05	0.000146121
LINC01954	0.374102	0.15461	-1.2748	0.00166869	0.00341258
AL136531.1	0.452711	0.98225	1.1175	2.13998e-06	1.07272e-05
AL136418.1	0.164544	1.06091	2.68875	4.60955e-07	2.99373e-06
AC087749.2	0.170683	0.348401	1.02943	0.000888286	0.00196136
AL078587.1	0.0883525	0.523406	2.56659	1.13483e-11	4.673e-10
AC013468.1	0.115338	0.236501	1.03598	0.000174351	0.0004722
LINC02681	0.0194796	0.0435958	1.16223	0.00523859	0.00923593
AC034111.1	0.0102741	0.0266974	1.37769	0.000112702	0.00032236
AC080013.2	0.104042	0.276171	1.40839	3.75398e-06	1.72258e-05
AC096708.2	0.0157163	0.0487504	1.63315	0.00125823	0.00267531
AC124312.3	0.520276	0.186145	-1.48285	2.64807e-06	1.28788e-05
AC087741.2	0.337734	0.690839	1.03246	0.00132799	0.00280092
DNAH8-AS1	0.0179246	0.0666346	1.89433	1.32126e-05	5.08402e-05
AC011700.1	0.0124455	0.124241	3.31944	3.12177e-05	0.000106593
AC006504.7	0.436036	1.14903	1.39789	1.9134e-05	7.00601e-05
AC079915.1	0.154195	0.39492	1.3568	0.000110212	0.000316934
AL513008.1	0.664605	1.61754	1.28323	0.0278672	0.0405881
AC068888.2	0.249904	0.555415	1.15219	6.48639e-07	3.98574e-06
AL024507.2	0.179578	0.363006	1.01538	3.21613e-09	4.56586e-08
AL450322.2	0.0265885	0.0588035	1.1451	0.0081608	0.0136679
AC116025.1	0.0584878	0.121448	1.05413	0.0326714	0.0467626
ZFHX2-AS1	0.087373	0.17542	1.00555	3.34408e-07	2.3051e-06
CDK6-AS1	0.0821494	0.227901	1.47208	0.00826606	0.0138236
AC007250.1	0.0144805	0.0654505	2.17629	0.00130032	0.00274994
LGR4-AS1	0.0455725	0.114251	1.32597	2.27493e-06	1.12809e-05
AC011377.1	0.0191425	0.117017	2.61187	7.17408e-06	2.98541e-05
AC120114.1	0.251799	0.524319	1.05817	1.74912e-06	9.06846e-06
AC007952.6	0.0256707	0.0662746	1.36833	0.00643051	0.011067
PDE11A-AS1	0.0049045	0.11295	4.52544	1.32644e-06	7.26491e-06
AC011294.1	0.00625224	0.0640878	3.3576	9.62126e-08	7.82535e-07
AC011455.1	0.0444766	0.113292	1.34892	0.000208795	0.000552176
AC000123.1	0.508049	1.11036	1.12799	4.52221e-10	8.93647e-09
MIR22HG	10.3142	4.91696	-1.06879	1.86476e-12	1.0945e-10
AC078860.2	0.02088	0.221597	3.40774	8.95254e-07	5.20412e-06
AL117382.1	0.440169	2.88916	2.71452	1.51369e-10	3.77942e-09
AC011453.1	0.0348133	0.0889564	1.35346	0.000364482	0.000901745
LINC02694	0.0211417	0.0499743	1.2411	0.000483845	0.00115421
HK2-DT	0.232812	0.886508	1.92897	2.23601e-13	2.09183e-11
AL356108.1	0.0129161	0.0814238	2.65628	0.00107469	0.00233493
AC002116.2	0.318396	0.888098	1.4799	1.34228e-11	5.27853e-10
AL109804.1	0.131594	0.269472	1.03404	0.00732902	0.0124177
AL034405.1	0.0437017	0.11563	1.40375	0.000959626	0.00210588
AC114737.1	0.0905594	0.335816	1.89074	4.79154e-07	3.08391e-06
LINC01978	0.450301	1.36007	1.59472	3.1879e-06	1.50704e-05
ZNF32-AS1	0.165679	0.367183	1.14811	3.01632e-06	1.43517e-05
AP001094.3	0.153214	0.0594731	-1.36524	0.00339488	0.00631672
AC020891.3	0.0413798	0.13182	1.67157	9.99719e-05	0.000291322
AL354993.2	0.098504	0.88902	3.17396	5.66874e-07	3.57535e-06
AC083806.3	0.0104507	0.0705101	2.75423	1.66487e-06	8.71206e-06
AC011632.1	0.0108628	0.213544	4.29706	0.000135302	0.000377493
AL139384.2	0.10374	0.310649	1.58231	0.00713627	0.0121303
AC005021.1	0.0702746	0.349364	2.31366	3.15677e-08	3.11128e-07
DISC1-IT1	0.0341315	0.0752529	1.14064	0.00327031	0.00611966
TMEM26-AS1	0.0418	0.0947824	1.18112	6.00622e-05	0.000186863
DIP2A-IT1	0.242912	0.530465	1.12682	1.29505e-05	4.99943e-05
AC116158.2	0.0506071	0.117898	1.22013	0.00259957	0.00501364
LINC01391	0.00375807	0.0242622	2.69064	8.52155e-05	0.000253871
RUNX3-AS1	0.0933927	0.18789	1.00851	6.33565e-05	0.000195642
PDYN-AS1	0.00771629	0.0239741	1.63549	0.00389723	0.00713992
AC103957.2	0.192364	0.513986	1.41789	0.00353258	0.00654042
AL008723.2	0.0623739	0.305821	2.29367	2.94075e-08	2.91665e-07
TTC3-AS1	0.0441113	0.143111	1.69791	1.48948e-08	1.63614e-07
FOXCUT	0.0766126	0.221808	1.53366	2.51717e-06	1.23349e-05
HOXC-AS2	0.0146633	0.520114	5.14854	5.63302e-18	1.47679e-14
AC104996.1	0.00233342	0.0438337	4.23152	4.59452e-06	2.04936e-05
AC005393.1	0.11747	0.301886	1.36171	9.49992e-05	0.000279003
AC007342.5	0.399749	1.18887	1.57243	5.81453e-07	3.65266e-06
AL365181.3	1.63114	5.82399	1.83613	2.64842e-08	2.67391e-07
AL928654.2	0.715323	2.22318	1.63596	5.92579e-12	2.84185e-10
AC079385.1	0.0521252	0.132597	1.34699	1.60531e-06	8.46395e-06
AC011466.1	0.0525514	0.130189	1.30881	2.31395e-06	1.14245e-05
RSF1-IT2	0.0945627	0.225967	1.25677	1.53509e-05	5.80735e-05
AC017006.2	0.111502	0.28987	1.37834	5.92693e-05	0.000184761
AL355304.1	0.0407196	0.0893267	1.13337	0.000308446	0.000778615
AC093866.1	0.00909121	0.268963	4.88679	4.47805e-07	2.92039e-06
AC009486.1	0.0741429	0.178041	1.26383	0.000355715	0.00088328
AC079466.1	0.00318533	0.423509	7.05481	1.75778e-07	1.31478e-06
ERCC8-AS1	0.0428303	0.145624	1.76554	5.18821e-07	3.31212e-06
CT70	0.0196293	0.0611281	1.63882	0.000635039	0.00146083
AC020612.2	0.099202	0.31351	1.66007	9.20351e-09	1.08524e-07
PART1	1.8832	0.41381	-2.18614	2.78435e-11	9.56286e-10
AL731684.1	0.134869	0.0410869	-1.71482	0.0322984	0.0463046
AP000695.2	0.217796	0.802894	1.88223	1.33909e-09	2.18961e-08
AC013452.2	0.0351184	0.0918964	1.38778	5.99468e-05	0.000186578
AC135050.4	0.061656	0.168819	1.45317	3.29436e-07	2.27681e-06
LINC01270	0.088126	0.35462	2.00863	1.4637e-08	1.61007e-07
REPIN1-AS1	0.760399	1.77533	1.22326	1.37878e-09	2.24516e-08
AL121956.1	0.00668235	0.0218913	1.71193	0.0053106	0.0093566
AL162632.1	0.0323637	0.0966111	1.57781	3.09316e-06	1.46552e-05
AC007099.1	0.00495982	0.361077	6.18588	9.29351e-09	1.09421e-07
LINC02411	0.0193255	0.0709614	1.87653	0.0123964	0.0198651
AC007938.2	0.0226126	0.0959076	2.08452	4.5914e-13	3.57538e-11
AC119150.1	0.0129884	0.172031	3.72737	2.2096e-06	1.1013e-05
AC009318.4	0.281046	0.598337	1.09015	0.00128998	0.00273394
AC073365.1	0.00224306	0.518715	7.85333	1.67271e-06	8.73561e-06
AC036108.2	0.247973	0.11765	-1.07568	0.00550885	0.00966476
SNHG20	0.666217	1.36866	1.0387	6.26041e-12	2.93084e-10
AC090044.1	0.516694	0.199138	-1.37554	0.00314973	0.00593357
AC008808.2	2.66664	0.80802	-1.72256	8.6333e-06	3.51272e-05
AC004594.1	0.118277	0.251762	1.0899	0.000461501	0.00110797
ALG9-IT1	0.0101928	0.0567859	2.47798	3.37976e-06	1.58037e-05
AC099811.1	0.0872164	0.19341	1.14899	8.19012e-07	4.83235e-06
AC008734.1	0.0302753	0.0966764	1.67503	1.92241e-05	7.03572e-05
C9orf106	0.0331055	0.0841966	1.34669	0.000707261	0.00160537
AL157702.2	0.0338167	0.105216	1.63754	0.000169584	0.000461835
KCNQ1OT1	0.140355	0.526929	1.90853	1.31759e-08	1.46161e-07
AC104823.1	0.00702431	0.216725	4.94737	1.63801e-07	1.23993e-06
LINC01733	0.00182914	0.011726	2.68047	0.00168406	0.00344028
AL158055.1	0.204501	0.0719776	-1.50649	0.00176688	0.00358805
AC027607.1	0.262701	0.599686	1.19079	1.78348e-06	9.19204e-06
AL139317.1	0.0847892	0.256923	1.59938	4.15238e-05	0.000136818
Z69666.1	0.203252	0.536815	1.40115	1.84709e-07	1.3731e-06
AL731567.1	0.235227	0.575206	1.29002	2.2373e-05	8.02752e-05
AL354919.2	0.0291232	0.125649	2.10916	5.1689e-09	6.7307e-08
LINC00659	0.628514	2.47648	1.97827	3.30955e-08	3.23349e-07
AC109322.1	0.495178	1.04999	1.08436	7.43385e-10	1.35341e-08
AC013391.2	0.0139253	0.076201	2.4521	4.82918e-07	3.1056e-06
LINC01355	0.373998	1.05076	1.49032	8.54448e-09	1.01514e-07
AC004921.1	0.159978	0.413192	1.36894	2.27907e-05	8.14804e-05
AC091868.2	0.0637717	0.184142	1.52983	2.13908e-05	7.70798e-05
LHFPL3-AS1	0.00572982	0.0432868	2.91736	0.00196835	0.00393821
AL133255.1	0.0284611	0.0808495	1.50625	0.00386665	0.00709052
LINC00880	0.0327228	0.0803594	1.29617	1.4459e-06	7.7944e-06
AC066613.2	0.0290798	0.0621425	1.09556	0.00150416	0.0031165
AP003168.2	0.0397761	0.0957725	1.26771	0.00026231	0.000674867
EIF2B5-DT	0.277075	0.591929	1.09515	5.98183e-07	3.72798e-06
AL157834.1	0.0430657	0.112808	1.38926	0.00173865	0.00353619
AC012435.3	0.189561	0.41433	1.12812	2.13942e-05	7.70798e-05
AL161937.1	0.00760174	0.0739441	3.28203	2.05862e-05	7.46475e-05
LINC02241	0.00816982	0.210358	4.6864	0.00133859	0.00282026
TRIM36-IT1	0.0457332	0.0972513	1.08848	0.00158082	0.00325305
CLLU1	0.0075473	0.0242741	1.68539	2.80697e-05	9.73405e-05
MRPS9-AS1	0.114433	0.331505	1.53453	1.00905e-08	1.16709e-07
AC015849.1	0.0353017	0.117593	1.73599	0.000375983	0.000926703
AL021026.1	0.436693	0.085643	-2.35021	4.38177e-06	1.96929e-05
AC012254.3	0.0395013	0.107221	1.44061	1.83191e-05	6.73271e-05
AL359095.1	0.0141118	0.0427405	1.5987	1.16386e-05	4.55411e-05
U47924.3	0.153244	0.312155	1.02643	0.000193004	0.000514917
AL133551.1	0.0530058	0.145649	1.45827	8.40626e-08	6.98353e-07
AL451050.2	0.164145	0.666327	2.02126	2.72032e-14	3.82069e-12
HOXA11-AS	0.0778084	1.2329	3.98598	3.08155e-13	2.57834e-11
AL442067.1	0.261744	0.745915	1.51085	1.08273e-07	8.67833e-07
KRT7-AS	0.134149	1.02678	2.93621	3.1178e-10	6.73668e-09
LINC01615	0.0583978	0.407424	2.80254	2.26072e-13	2.09183e-11
AC007406.3	0.0997998	0.4948	2.30974	2.28156e-14	3.51852e-12
AL731568.1	0.0417474	0.0953946	1.19222	0.00182194	0.00368282
LINC01305	0.00724107	0.0245976	1.76424	0.00484422	0.00861792
ABCA9-AS1	0.01578	0.0977441	2.63092	4.64493e-06	2.06565e-05
AC011498.3	0.0421827	0.148165	1.81248	9.4713e-09	1.10195e-07
AC090912.1	0.212977	0.482645	1.18027	1.75214e-05	6.50334e-05
AC016550.2	0.0176893	0.335488	4.24531	0.000116843	0.00033264
LINC01977	0.0646581	0.346522	2.42204	1.41352e-07	1.08887e-06
AC090181.2	0.401965	1.58579	1.98006	1.59282e-12	9.63654e-11
AC018653.3	0.459841	1.32656	1.52848	2.37268e-11	8.48233e-10
AC114401.1	0.0203354	0.0481703	1.24415	0.000227458	0.00059414
AP000845.1	0.0499784	0.149653	1.58225	2.17804e-11	7.89415e-10
AL110115.2	0.167256	0.380333	1.1852	0.000551352	0.00129202
LINC02664	0.0364027	0.0810159	1.15416	0.00549688	0.00965021
AC007950.1	0.0320123	0.209258	2.70858	4.14477e-05	0.000136625
AC009054.1	0.0974694	0.237739	1.28636	5.69443e-05	0.000179003
DDR1-DT	0.00860127	0.0209522	1.28448	0.0293947	0.0425058
AC106886.2	0.128671	0.34832	1.43673	1.10607e-08	1.25962e-07
AL359922.2	0.0955082	0.262129	1.45658	9.33016e-09	1.09689e-07
AL157400.2	0.0119649	0.102901	3.10438	8.58327e-11	2.35217e-09
AC064874.1	0.0265031	0.0775284	1.54856	9.0152e-05	0.000266758
AC068580.1	0.665487	1.72825	1.37683	6.4629e-09	7.99225e-08
LINC02236	0.0154715	0.0659769	2.09235	7.70074e-06	3.176e-05
AC022405.1	0.0299333	0.153064	2.35431	1.42125e-09	2.30477e-08
AC068506.1	0.0392414	0.0972313	1.30904	0.00185175	0.00373437
AC016717.2	0.0173272	0.129024	2.89653	0.00558604	0.00978272
AL596223.2	0.101458	0.272209	1.42383	8.12239e-06	3.32203e-05
AL445685.1	0.0164689	0.0730025	2.1482	2.81085e-08	2.81264e-07
XIAP-AS1	0.213596	0.486023	1.18614	5.29278e-05	0.000168601
AC016877.3	0.0880266	0.294104	1.74032	2.88687e-06	1.3813e-05
MIR3945HG	0.132788	0.544107	2.03476	9.48971e-08	7.73336e-07
AP000873.1	0.450117	1.01256	1.16963	2.46473e-08	2.50778e-07
AC009303.2	0.01769	0.0375746	1.08682	3.08542e-05	0.000105508
AC134407.1	0.427965	0.873369	1.0291	2.16298e-05	7.78218e-05
AL606537.1	0.00623652	0.0458595	2.87841	1.21788e-05	4.7302e-05
LINC02816	0.0331025	0.114997	1.79659	1.35233e-06	7.37079e-06
AC009407.1	0.345533	0.93112	1.43014	3.47036e-05	0.000117093
AC114760.2	0.24641	0.495563	1.00801	0.000610261	0.00141002
AC006460.1	0.0594661	0.186372	1.64805	2.69423e-08	2.71536e-07
CARMN	3.45855	1.08152	-1.6771	0.00273815	0.00525258
AP003717.1	0.00427801	0.0371334	3.1177	0.000272855	0.000699252
LINC01914	0.0248564	0.417481	4.07002	2.99242e-15	7.13194e-13
MMP2-AS1	0.0460165	0.251107	2.44808	3.10727e-09	4.4515e-08
ETV5-AS1	0.0899815	0.220342	1.29204	0.000222422	0.000583116
AC116337.3	0.255313	0.0897725	-1.50792	1.70864e-05	6.37181e-05
AL117379.1	0.296276	0.891427	1.58917	2.96497e-10	6.56886e-09
AP001922.3	0.0160695	0.0663474	2.04572	1.90098e-07	1.40221e-06
AL359237.1	0.00984491	0.0305826	1.63526	0.00117595	0.0025224
AC006205.2	0.0168447	0.0569845	1.75828	0.00049216	0.0011705
AL158068.2	0.0368135	0.114137	1.63246	1.16623e-05	4.56112e-05
TMEM75	0.0501618	0.181288	1.85362	1.87884e-08	1.96504e-07
AL021707.6	0.810849	1.96995	1.28065	6.70888e-09	8.2189e-08
SND1-IT1	0.370363	0.807106	1.12382	2.47752e-05	8.74975e-05
LINC00494	0.111589	0.448579	2.00717	0.000139889	0.000389047
AC093390.1	0.035391	0.0133133	-1.41052	0.00122838	0.00262105
AL450992.1	0.0128044	0.0598987	2.22589	6.92781e-08	5.93543e-07
AC074131.1	0.267183	0.106263	-1.33019	5.0965e-06	2.23808e-05
AL121790.1	0.0311573	0.107998	1.79336	0.000107385	0.000310165
AL158211.3	0.0413092	0.132539	1.68188	0.000111654	0.000320261
AC004839.2	0.0743674	0.150243	1.01455	0.000178882	0.000482976
AC022960.2	0.0405283	0.113518	1.48592	0.000169714	0.000462029
AC078852.1	0.0425734	0.102697	1.27037	0.000722619	0.00163363
AC011298.1	0.0347151	0.327922	3.23972	0.000230656	0.000601694
AC122710.2	0.00837053	0.0786749	3.23251	5.22518e-07	3.33301e-06
AC044781.1	0.0487878	0.143472	1.55618	0.000383044	0.000942241
RBAKDN	0.0292151	0.152295	2.38208	0.00396463	0.0072499
LINC00244	0.0293296	0.107894	1.87918	0.000898686	0.0019821
AL390774.2	0.0189309	0.0598243	1.65999	8.56307e-05	0.000254915
AC087362.1	0.0483572	0.136481	1.4969	9.51642e-05	0.000279278
AC092168.2	0.217703	0.533371	1.29278	5.88516e-07	3.69113e-06
AC006557.1	0.0373263	0.102779	1.46128	4.4828e-06	2.00781e-05
AC116312.1	0.155829	0.0489038	-1.67195	0.00209315	0.00415194
MIR1-1HG	0.155065	0.0404085	-1.94015	5.90058e-05	0.000184159
AC010719.1	0.383464	0.999697	1.3824	5.10188e-05	0.000163581
AL033504.1	0.0550909	0.142855	1.37467	0.000457141	0.00110037
AL513218.1	0.179578	0.460676	1.35915	3.81444e-09	5.19941e-08
AC025176.1	0.0663459	0.349239	2.39613	4.11256e-10	8.25998e-09
AP000763.3	0.0775756	0.233675	1.59083	1.77599e-05	6.57112e-05
AC015909.2	0.177529	0.0706025	-1.33027	0.000678591	0.00154744
AL356441.1	0.0208394	0.0688288	1.7237	0.000419216	0.00101952
MAGI1-IT1	0.0621335	0.136758	1.13819	0.00011675	0.000332576
AC097467.3	0.0070435	0.0189839	1.43041	0.003807	0.00699417
AC145146.1	0.0254829	0.108715	2.09295	4.9832e-06	2.19568e-05
AC138393.2	0.166689	0.442536	1.40863	1.19104e-08	1.34013e-07
AC010422.2	0.12864	0.274657	1.09429	8.81789e-06	3.57673e-05
PLCE1-AS2	0.0134187	0.0301458	1.16771	0.00736278	0.0124641
AC005324.4	0.0752518	0.262791	1.80412	6.29399e-10	1.16751e-08
AC022126.1	0.0741182	0.445701	2.58818	3.01558e-09	4.34388e-08
LINC02450	0.0178379	0.0842863	2.24036	0.0001916	0.000512041
AL359851.1	0.00430532	0.0244721	2.50695	5.60164e-06	2.42337e-05
LINC02141	0.00214589	0.0213968	3.31775	5.61407e-06	2.42741e-05
AC006007.1	0.419916	0.0611278	-2.7802	1.29905e-11	5.18631e-10
AC092691.1	0.368041	0.077981	-2.23867	7.78908e-14	8.62832e-12
AC026310.1	0.0170847	0.133884	2.97021	6.41422e-07	3.95669e-06
AC106897.1	1.04286	0.447953	-1.21912	1.44694e-09	2.33287e-08
FOXO6-AS1	0.100096	0.273971	1.45264	0.00664346	0.0113811
ARHGEF38-IT1	0.0850181	0.467672	2.45966	1.11409e-10	2.92078e-09
AC025871.1	0.0337976	0.106829	1.66031	0.000105774	0.000306075
AL031710.1	0.0831008	0.213851	1.36367	2.24746e-05	8.05298e-05
AC027307.1	0.154597	0.354262	1.19631	2.9595e-05	0.000101733
AL031716.1	0.225297	0.655516	1.5408	4.82542e-10	9.44079e-09
LINC01648	0.0277031	0.0958044	1.79004	0.000256758	0.000663404
AL032819.1	0.028982	0.14427	2.31554	4.40873e-07	2.88474e-06
GCC2-AS1	0.214716	0.50709	1.23982	1.10159e-08	1.25747e-07
AC090340.1	0.021844	0.0907501	2.05466	0.000210829	0.000556619
AL078644.1	0.120376	0.323697	1.42709	1.5456e-10	3.82268e-09
AC017002.2	0.0289907	0.079499	1.45535	0.00135465	0.00284874
AC239799.1	0.00901021	0.0213069	1.24169	0.0115895	0.0186875
TCEAL3-AS1	0.0232448	0.0831228	1.83834	2.79151e-05	9.70896e-05
FOCAD-AS1	0.0703347	0.154411	1.13446	0.00497916	0.00882802
AL031651.1	0.0441353	0.135446	1.61771	3.76048e-05	0.000125376
AL669970.3	0.154677	0.0576167	-1.4247	1.97428e-05	7.19208e-05
AC007879.3	0.0867839	0.248687	1.51883	2.37566e-05	8.43546e-05
AC121761.1	0.482666	1.17189	1.27973	3.72317e-07	2.5028e-06
AC108472.1	0.380596	0.166922	-1.18909	0.00025863	0.000666927
AL162171.2	0.0820496	0.172449	1.0716	7.83203e-05	0.00023556
LINC02605	0.197929	0.484045	1.29015	4.34243e-05	0.000142068
SCG5-AS1	0.0211608	0.0681873	1.68811	5.67208e-05	0.000178678
AC138761.1	0.00495801	0.0324321	2.70959	0.0146238	0.0229757
LARS2-AS1	0.0434971	0.136465	1.64954	1.48519e-06	7.95166e-06
MIR4435-2HG	0.523155	2.58847	2.30679	2.88516e-19	2.26918e-15
LINC01483	0.00463448	0.0188183	2.02165	8.56368e-06	3.488e-05
RNF139-AS1	0.134263	0.356505	1.40886	6.68644e-12	3.07537e-10
AC008738.2	0.152534	0.316487	1.05302	0.0259483	0.0381607
ZBTB46-AS1	0.0381185	0.616625	4.01583	0.00032961	0.000825599
KCNMB2-AS1	0.0215331	0.915207	5.40947	1.03109e-12	7.05177e-11
AC004775.1	0.0204804	0.0411828	1.0078	0.0231187	0.0344763
LGALS8-AS1	0.0328983	0.103812	1.65789	2.9121e-08	2.89554e-07
HCP5	10.3181	20.6694	1.00232	9.03159e-06	3.65587e-05
AC016831.1	0.21439	0.45054	1.07142	3.79476e-06	1.73926e-05
AC024267.3	0.445847	1.14841	1.36502	3.88721e-08	3.68792e-07
AC104958.1	0.0417063	0.114752	1.46018	0.00248891	0.00483222
RORB-AS1	0.122456	0.0463414	-1.40189	5.08902e-08	4.62718e-07
AC010326.3	2.77205	6.05664	1.12756	1.5195e-09	2.41432e-08
AC020931.1	0.128635	0.261112	1.02138	1.00821e-06	5.75024e-06
LINC02753	0.031071	0.131835	2.08509	2.10975e-05	7.62906e-05
AC090246.1	0.0714235	0.243551	1.76975	4.4679e-07	2.91797e-06
LINC01126	0.130865	0.308201	1.2358	1.28186e-07	1.00217e-06
AC148477.3	0.0130467	0.0735881	2.49578	0.000710158	0.00161055
AC107926.1	0.0326727	0.112027	1.77769	0.00396764	0.00725372
AC116049.1	0.00434711	0.173618	5.31972	7.99372e-07	4.74137e-06
AC006272.1	0.0448561	0.147248	1.71487	3.49079e-06	1.62073e-05
AC124319.1	0.53176	1.30603	1.29634	1.70452e-07	1.28043e-06
AL513123.1	0.00993141	0.443485	5.48074	1.71364e-10	4.15982e-09
AC012213.3	0.108874	0.306638	1.49388	1.82607e-09	2.82162e-08
AL139035.1	0.214745	0.459107	1.0962	1.27705e-05	4.93564e-05
ZNF84-DT	0.00679785	0.0228399	1.7484	4.9852e-05	0.000160559
AL355112.1	0.0158835	0.0507562	1.67605	0.0044039	0.0079351
AC113143.1	0.301773	1.10495	1.87245	4.13397e-08	3.88455e-07
AC010201.1	0.104077	0.226422	1.12137	5.56622e-05	0.000175887
MIR378D2HG	0.0115366	0.0820264	2.82986	3.76896e-09	5.14634e-08
LINC01543	0.00918745	0.0271461	1.56301	0.0186332	0.0284674
AP006748.1	0.0319596	0.252358	2.98115	2.55709e-05	8.9944e-05
ST7-OT4	0.0450112	0.117182	1.38039	6.27974e-07	3.89205e-06
AC138150.2	0.10922	0.406361	1.89552	5.83838e-07	3.66471e-06
AC124276.1	0.0120893	0.0505888	2.06509	7.48496e-05	0.000226594
TMLHE-AS1	0.0119672	0.0360729	1.59183	7.14453e-07	4.31349e-06
RB1-DT	0.0691994	0.149061	1.10707	1.62663e-05	6.10664e-05
AC015853.1	0.10129	0.277497	1.45398	1.62186e-08	1.74739e-07
Z94160.1	0.00953985	0.055596	2.54294	4.70765e-07	3.04237e-06
AC006252.1	0.109081	0.296378	1.44204	3.12553e-09	4.46951e-08
ZNF649-AS1	0.0398398	0.095253	1.25756	0.00107676	0.00233749
AC226101.1	0.0771832	0.0229309	-1.75099	2.6097e-05	9.15491e-05
AL591178.1	0.0895574	0.465204	2.37698	3.09047e-07	2.14912e-06
AC103957.1	0.0159797	0.0702656	2.13658	1.98393e-06	1.00795e-05
LINC00920	0.295192	1.10145	1.89968	7.50266e-09	9.02269e-08
ZFAS1	19.7831	40.4819	1.03301	6.05342e-09	7.59332e-08
AC108727.1	0.186248	0.551542	1.56625	1.70618e-07	1.28045e-06
AC072062.1	0.0103033	0.0307638	1.57813	0.00653349	0.0112196
FAM87A	0.0170053	0.0408483	1.26429	0.00642747	0.0110641
LINC02254	0.0209341	0.261985	3.64556	9.41182e-05	0.000276622
LINC02228	0.0702044	0.184827	1.39654	0.0336498	0.0479404
AL645924.1	0.0246051	0.114291	2.21568	0.000242973	0.000630271
AL590004.3	0.199455	0.563221	1.49764	0.014375	0.0226254
RASGRP3-AS1	0.145751	0.342433	1.23231	4.58716e-06	2.04756e-05
FEZF1-AS1	0.0565216	1.82455	5.0126	3.81666e-15	7.89948e-13
LINC01565	0.00262401	0.0140838	2.42419	0.00395596	0.00723579
AC137579.1	0.0221342	0.0459821	1.05479	0.0212327	0.0319936
LINC01276	0.0276184	0.0704428	1.35082	0.000569925	0.00132881
AC104135.1	0.0562249	0.192805	1.77786	0.00477252	0.00851153
AC016597.2	0.0276849	0.068745	1.31216	0.00367755	0.00678648
LINC01271	0.0165055	0.0956393	2.53466	9.56612e-11	2.56783e-09
AL353764.1	0.0883657	0.181047	1.0348	0.00521004	0.00919178
AC007216.4	0.265072	0.558711	1.07572	4.31256e-06	1.94263e-05
STPG3-AS1	0.0323429	0.138637	2.09979	1.25429e-08	1.39928e-07
AC010422.4	0.163202	0.373961	1.19623	3.67882e-06	1.69237e-05
AL050344.1	0.00714259	0.0325491	2.1881	8.9452e-05	0.000265187
AC103769.1	0.748821	1.51929	1.0207	0.00845615	0.0140966
AC027018.1	0.0990689	0.29989	1.59793	3.63948e-07	2.46551e-06
LINC00412	0.0431635	0.158406	1.87575	1.14035e-05	4.47995e-05
AC005041.3	0.247192	0.928105	1.90865	3.48656e-12	1.80407e-10
AC008592.1	0.0121093	0.0302827	1.32238	0.0116787	0.0188107
AL355482.1	0.00869742	0.0485259	2.48009	0.0012377	0.00263951
AC110769.2	0.0774428	0.171141	1.14399	3.68168e-06	1.69237e-05
AC124067.2	0.127938	1.30978	3.35581	4.64756e-09	6.12279e-08
LINC01509	0.0132013	0.063417	2.26419	0.000644518	0.00148141
AL138760.1	0.0711129	0.214634	1.5937	5.6153e-05	0.000177296
AL356740.2	0.0625952	0.343775	2.45734	7.62998e-06	3.15574e-05
AC027338.1	0.0252865	0.0585655	1.21168	0.00356154	0.00658939
FLJ16779	0.0277038	0.0839952	1.60022	0.0164105	0.0254272
ZNF252P-AS1	0.0622093	0.230047	1.88673	6.94852e-13	5.0602e-11
LINC01419	0.00308179	0.300641	6.60813	5.69581e-06	2.45466e-05
ETV7-AS1	0.209766	0.460476	1.13435	3.15239e-05	0.000107471
AP001025.1	0.0205658	0.109539	2.41312	0.00550393	0.00965828
AL137802.2	0.069263	0.314754	2.18407	9.06555e-08	7.45042e-07
TBILA	0.311138	0.939323	1.59407	7.03692e-08	6.0158e-07
AC113139.1	0.395118	0.896683	1.18231	9.15919e-06	3.70234e-05
AC026780.2	0.0650039	0.0233197	-1.47898	0.000841021	0.00186696
INE1	0.537191	1.16572	1.11772	1.05931e-09	1.81513e-08
AC079354.1	0.0469632	0.204657	2.1236	2.67141e-07	1.88996e-06
AC026704.1	0.205205	0.538517	1.39192	1.74818e-08	1.85303e-07
CNIH3-AS2	0.0473932	0.155241	1.71176	0.00013628	0.000379951
AL121830.1	0.0129577	0.0303166	1.2263	0.00946589	0.0156242
AC114730.3	0.169856	0.387288	1.1891	4.53859e-06	2.03049e-05
AC004691.1	0.0498446	0.136948	1.45812	6.09936e-06	2.59165e-05
KLHDC7B-DT	0.604807	1.54962	1.35737	6.0395e-08	5.27785e-07
AC140912.1	0.0188569	0.0625653	1.73027	0.000241246	0.000626411
SUGCT-AS1	0.0164747	0.180588	3.45437	1.19607e-15	4.20845e-13
AC112206.2	0.0180404	0.0441215	1.29025	0.00127819	0.00271263
AC016642.1	0.0226131	0.0759153	1.74723	0.0335103	0.047772
LINC00174	0.90326	2.25412	1.31935	3.37281e-09	4.70711e-08
AC106820.3	0.236378	0.672284	1.50797	1.86169e-09	2.87101e-08
AC009065.8	0.377101	0.795532	1.07697	2.79049e-10	6.2886e-09
AC022816.1	0.0168257	0.0701136	2.05903	5.86844e-05	0.000183396
AC018695.3	0.0630534	0.193126	1.6149	1.18352e-07	9.36456e-07
AC025580.1	1.02192	2.89238	1.50097	0.0124948	0.0199983
GIHCG	2.17349	1.07265	-1.01884	3.95009e-05	0.00013081
AC007497.1	0.0478159	0.206262	2.10892	1.49957e-08	1.64493e-07
AC091053.2	0.0687905	0.252961	1.87863	7.98264e-10	1.43669e-08
AC119424.1	0.311026	0.126781	-1.29469	7.95701e-06	3.26287e-05
AL137789.1	0.00331215	0.0393689	3.57122	1.60095e-05	6.016e-05
FRGCA	0.033018	0.250155	2.9215	5.32396e-05	0.000169321
AC010285.1	0.0352734	0.108969	1.62726	3.32471e-06	1.56253e-05
AL391845.2	0.0113212	0.168145	3.89261	2.60112e-16	1.70482e-13
IGF2BP2-AS1	0.0466343	0.242224	2.37688	1.4384e-10	3.62596e-09
PABPC4-AS1	0.187905	0.509548	1.43921	3.27775e-09	4.62024e-08
AC253536.3	0.450339	1.14204	1.34253	1.90525e-06	9.71169e-06
AL031283.1	0.0334897	0.0739604	1.14303	1.41138e-05	5.38338e-05
AP002336.3	0.033554	0.103783	1.62901	0.000104282	0.000302203
AC019294.2	0.019941	0.0411436	1.04493	0.00125078	0.00266162
AL162419.1	0.00614685	0.031609	2.36242	0.000181789	0.000489646
AC015845.2	0.301462	0.0989061	-1.60784	0.0222516	0.033335
CCDC28A-AS1	0.0756138	0.180772	1.25745	8.78067e-08	7.26947e-07
AC007529.1	0.00420548	0.045277	3.42844	2.12394e-05	7.66493e-05
AC097375.3	0.0104583	0.0243401	1.21868	0.003154	0.00593734
AC023983.1	0.0870084	0.183957	1.08014	0.000221914	0.000581979
LINC00355	0.00919685	0.410976	5.48177	2.38744e-07	1.71481e-06
DIRC1	0.010101	0.1077	3.41444	3.41335e-07	2.34873e-06
AC068700.1	0.111352	0.0526888	-1.07956	0.00147688	0.00306911
AC006206.1	0.0112065	0.0632409	2.49652	5.7334e-05	0.000180013
AC010328.1	0.0124083	0.0577847	2.21938	2.54547e-05	8.95754e-05
AC005920.3	0.00478959	0.0275499	2.52407	2.48253e-06	1.21804e-05
AC015911.3	0.244219	0.720376	1.56057	3.50663e-05	0.000118114
AC108865.1	0.0264	0.275223	3.38199	0.0265568	0.0388956
AL031714.1	0.330183	0.779418	1.23913	2.10021e-10	4.9308e-09
AC015923.1	0.025388	0.0622337	1.29355	0.0100003	0.0163996
AC116351.1	0.0706122	0.202557	1.52034	0.000545123	0.00127829
AC004528.1	0.0150574	0.0469485	1.64061	1.70386e-05	6.36015e-05
AL355574.1	0.871196	2.04149	1.22855	3.24684e-10	6.93416e-09
AL512785.1	0.0323893	0.0759252	1.22906	0.00112339	0.00242201
Z69720.1	0.0334608	0.0907515	1.43945	4.59633e-05	0.000149073
AC005730.3	0.288017	0.666652	1.21078	1.10003e-06	6.18979e-06
AC023034.1	0.0252338	0.0980858	1.95869	0.000837765	0.00186131
AC011479.2	0.10947	0.347439	1.66622	6.50326e-09	8.02953e-08
Z95114.2	0.0167732	0.048906	1.54386	0.00168533	0.0034411
AL121906.2	0.213893	0.454307	1.08678	3.21951e-05	0.000109522
AL121772.2	0.0397009	0.190939	2.26587	2.1225e-06	1.06599e-05
AC108749.1	0.00830037	0.051342	2.62889	3.81784e-05	0.000127137
AC026770.1	0.0151407	0.0403199	1.41306	0.00575219	0.0100446
AL355483.1	0.0160677	0.0485956	1.59666	0.00231979	0.00453634
AL358074.1	0.0167221	0.0366539	1.13222	0.00122611	0.00261691
AC131159.1	0.232543	0.517382	1.15373	2.3033e-05	8.22307e-05
AC010327.4	0.00927734	0.0352808	1.9271	0.000466652	0.00111795
AL024498.1	0.128016	0.265169	1.05059	1.2528e-08	1.39928e-07
LINC01409	0.0884294	0.260686	1.55971	1.34228e-11	5.27853e-10
BET1-AS1	0.210011	0.434791	1.04986	2.13993e-06	1.07272e-05
AC002310.2	0.0183826	0.0659498	1.84303	1.93242e-08	2.01571e-07
AC104984.2	0.0685949	0.190417	1.47299	1.23179e-06	6.81298e-06
AC008758.2	0.0417601	0.130542	1.64431	3.44247e-06	1.60113e-05
MARCHF10-DT	0.0102411	0.0348956	1.76867	0.00307717	0.00581499
AL035530.1	0.00103276	0.0756803	6.19533	3.80218e-07	2.54938e-06
AL049794.1	0.0791992	0.216375	1.44997	4.69219e-07	3.03487e-06
PLCH1-AS1	0.0230773	0.0874057	1.92125	7.16946e-07	4.32422e-06
LINC01484	0.0290268	0.112206	1.95069	5.99688e-06	2.55778e-05
AC003035.1	0.0417105	0.0975163	1.22523	0.00760198	0.0128304
AC107464.1	0.046107	0.128852	1.48266	2.68818e-05	9.40921e-05
MIR1-1HG-AS1	1.5668	0.293825	-2.41479	2.89211e-08	2.88294e-07
AC011468.2	0.0321829	0.0767179	1.25327	0.00110404	0.00238748
LINC01449	0.00740597	0.0254172	1.77905	0.000626699	0.00144291
AC009292.1	0.00927142	0.0304285	1.71456	0.0015223	0.00314994
SRGAP3-AS3	0.0124004	0.0460755	1.89362	0.00282313	0.00539978
NCOA7-AS1	0.44401	0.135927	-1.70776	0.0139177	0.0219892
AC073842.2	0.157871	0.403617	1.35424	8.30495e-06	3.39317e-05
PCSK6-AS1	0.0134428	0.103789	2.94875	8.85971e-09	1.04942e-07
AC013356.2	0.0695684	0.145138	1.06093	2.39969e-05	8.51313e-05
AC079384.1	0.0341534	0.0860044	1.33238	0.00532511	0.00937797
AC009226.1	0.124811	0.335143	1.42504	3.58744e-07	2.44221e-06
AC004817.3	0.0154766	0.0880079	2.50755	4.11686e-10	8.25998e-09
AC008494.2	0.057794	0.164485	1.50897	2.05028e-06	1.03634e-05
LINC01799	0.097223	0.0354768	-1.45442	0.000307719	0.000777202
AC009093.6	0.0992063	0.270249	1.44578	5.54032e-06	2.40213e-05
LHX1-DT	0.00242157	0.0957111	5.30467	3.88026e-08	3.68792e-07
AC009060.1	0.00234837	0.0186882	2.99239	5.85106e-05	0.000183122
AC020913.1	0.193807	0.454145	1.22853	2.1563e-06	1.07897e-05
PRKG1-AS1	0.0322888	0.0951229	1.55876	0.0114799	0.0185424
LINC00857	1.63448	3.6732	1.16821	7.43966e-07	4.45304e-06
AC002553.2	0.555611	1.30981	1.23721	1.3435e-07	1.04207e-06
AC104695.3	0.516482	1.17501	1.18589	0.00147844	0.00307048
AC004923.4	0.18722	0.7243	1.95185	6.5772e-12	3.04292e-10
TRMT2B-AS1	0.126051	0.408981	1.69803	1.25115e-06	6.90062e-06
AL132800.1	0.128404	0.262621	1.03229	9.7694e-05	0.000285743
AC244100.3	0.0134714	0.105337	2.96704	2.01007e-09	3.06588e-08
N4BP2L2-IT2	0.272938	0.632621	1.21277	2.69637e-08	2.71536e-07
AC108159.1	0.0324628	0.0772176	1.25014	0.00134978	0.00284003
AC099520.1	0.00392932	0.0392329	3.31971	6.1058e-07	3.79321e-06
KDM5C-IT1	0.0386851	0.0884289	1.19274	3.6005e-05	0.000120862
AC009690.2	0.204154	0.446217	1.12809	1.50545e-12	9.1786e-11
AC073130.1	0.0132874	0.041677	1.64919	3.3097e-07	2.28541e-06
AC093458.1	0.067063	0.206317	1.62127	0.000275947	0.000705108
AC022929.2	0.00697176	0.0315928	2.18	2.87696e-05	9.92424e-05
AC005330.1	0.0857063	0.214176	1.32133	0.00245944	0.00477854
AC016245.1	0.0333859	0.0793842	1.24961	1.50467e-05	5.7005e-05
AC005884.1	0.320398	0.129351	-1.30857	3.01909e-07	2.10693e-06
AC245100.1	0.0280565	0.0828668	1.56246	0.000181054	0.000488081
AC004895.1	0.0720646	0.15747	1.12771	0.000797347	0.00178107
AC025031.1	0.051384	0.139531	1.4412	1.4897e-05	5.64922e-05
PANK2-AS1	0.994475	2.1366	1.10331	2.88015e-07	2.01713e-06
AC090651.1	0.0167107	0.0397971	1.25189	0.00569716	0.00995295
U62317.1	1.31837	3.03367	1.20231	8.78874e-12	3.88334e-10
ANKRD44-IT1	0.161908	0.402777	1.3148	0.00222574	0.00437919
AC010148.1	0.0361284	0.155364	2.10445	2.50893e-09	3.68148e-08
H3-3A-DT	0.171032	0.402397	1.23435	4.55945e-06	2.0375e-05
AC093426.1	0.0113996	0.0414814	1.86348	6.46788e-06	2.72907e-05
AC133528.1	0.133225	0.353464	1.4077	5.04296e-06	2.21952e-05
SLBP-DT	0.404652	0.895758	1.14643	9.46048e-09	1.10195e-07
AC027288.3	0.0397311	0.18358	2.20807	1.95481e-10	4.63091e-09
AC008750.6	0.0240199	0.117285	2.28771	5.20859e-09	6.75059e-08
AL391095.3	0.0744525	0.227929	1.61419	6.76598e-08	5.80944e-07
AC016394.1	0.548173	1.81268	1.72542	9.74957e-15	1.87025e-12
AC090673.1	0.00119645	0.06745	5.81699	6.86058e-07	4.17312e-06
AC022558.1	0.226418	0.533649	1.2369	5.22563e-08	4.72953e-07
AC112487.1	0.0374253	0.103347	1.46541	0.0022311	0.00438799
NCF4-AS1	0.0108967	0.0266158	1.2884	0.0129562	0.020615
AC009041.3	0.107871	0.4531	2.07052	1.26439e-13	1.24306e-11
AC092620.2	0.00837477	0.0206112	1.29931	0.000947748	0.00208155
AL021807.1	0.316678	1.15445	1.86612	1.26793e-05	4.90765e-05
FENDRR	6.90697	2.81901	-1.29286	3.72317e-07	2.5028e-06
AC026740.1	0.394259	1.57614	1.99918	1.30054e-09	2.14439e-08
LINC01555	0.0237137	0.0790639	1.7373	0.000879492	0.00194249
AP001099.1	0.0254239	0.107849	2.08475	0.000727904	0.00164416
AC016912.1	0.0310089	0.0869238	1.48707	2.5885e-05	9.0927e-05
AC024451.4	0.110009	0.406979	1.88733	1.62587e-10	3.98363e-09
CASC8	0.217286	0.923515	2.08754	1.00807e-07	8.13214e-07
AC109479.1	0.0213934	0.171464	3.00266	5.65225e-10	1.06863e-08
TMEM78	0.00552928	0.0340552	2.62271	2.84067e-08	2.83887e-07
CAPS2-AS1	0.00618548	0.0129571	1.06678	0.022452	0.0336096
AL596223.1	0.0764476	0.189168	1.30712	5.21981e-08	4.72953e-07
AC091153.3	0.175196	0.575353	1.71547	5.24848e-08	4.73409e-07
AC112496.1	0.259205	0.608566	1.23132	7.81022e-08	6.56977e-07
AL360093.1	0.0286765	0.0937101	1.70834	1.26755e-08	1.41208e-07
CSNK1G2-AS1	0.0521649	0.129492	1.31171	5.31037e-06	2.31905e-05
LINC01397	0.0467365	0.154714	1.72698	1.07471e-07	8.63784e-07
AC026369.2	0.110644	0.780069	2.81768	5.45091e-17	4.76349e-14
AC007376.2	0.0735463	0.23486	1.67507	2.02501e-06	1.02554e-05
SEMA5A-AS1	0.00605676	0.0206134	1.76697	0.00140417	0.00293875
CU639417.5	0.0147266	0.0368613	1.32368	0.0156492	0.024416
AC118755.2	0.0321208	0.110706	1.78515	0.00120355	0.00257156
AC144831.1	0.660998	0.294525	-1.16626	1.72154e-05	6.40489e-05
TM4SF19-AS1	0.0987195	0.237845	1.26861	2.24141e-06	1.11574e-05
Z94057.1	0.0483671	0.0150997	-1.67951	0.00152638	0.00315755
AL162727.1	0.0137312	0.0635497	2.21043	1.87571e-08	1.96438e-07
AC010327.5	0.105754	0.248611	1.23317	1.44697e-05	5.50045e-05
AL031429.2	0.303195	0.0966681	-1.64914	0.00018556	0.00049793
AL031665.1	0.0330392	0.284983	3.10863	9.74181e-07	5.59815e-06
CCAT2	0.010597	0.0607952	2.52031	4.8193e-06	2.13475e-05
AC009065.3	0.0438238	0.0877453	1.00161	0.00180753	0.00365738
AL121890.2	0.0310069	0.0965812	1.63915	0.00221583	0.00436561
LINC02709	0.0775626	0.246845	1.67017	4.56769e-10	9.00372e-09
AL513188.1	0.0455533	0.120865	1.40777	0.00109515	0.00237152
HNF1A-AS1	1.77645	7.14202	2.00733	6.15875e-10	1.14512e-08
AL023284.4	1.46925	4.00896	1.44815	5.73039e-08	5.04698e-07
AC079834.1	0.246104	0.101058	-1.28409	0.00754225	0.0127378
LINC00479	0.0635795	0.206992	1.70294	0.0116345	0.0187473
AL139289.1	0.637133	1.42642	1.16273	1.5079e-06	8.04591e-06
AC010320.3	0.313091	0.852066	1.44438	1.8757e-06	9.60562e-06
LINC01254	0.00494775	0.041886	3.08162	0.00754539	0.0127403
PTCHD1-AS	0.103601	0.0245785	-2.07557	0.00552752	0.00969534
AL391069.2	0.0238106	0.0662743	1.47685	0.00583438	0.0101736
LRRC2-AS1	0.019443	0.0434179	1.15904	0.0210966	0.031829
HHLA3-AS1	0.0599396	0.286351	2.2562	5.83715e-05	0.000182905
AC027601.1	0.149574	0.331444	1.1479	5.35843e-10	1.02291e-08
AC137932.3	0.151131	0.369524	1.28987	6.61347e-11	1.8846e-09
AL121584.1	0.0362172	0.0742433	1.03559	0.018026	0.0276363
AC007216.2	0.326296	0.77502	1.24805	2.11367e-07	1.53784e-06
AC010343.3	0.013486	0.273659	4.34284	7.10151e-05	0.000216654
AC008742.1	0.0394765	0.111673	1.50021	5.67923e-07	3.5791e-06
HOXC-AS1	0.058672	0.980821	4.06324	1.23919e-15	4.20845e-13
AC023983.2	0.019772	0.0750912	1.92518	9.31736e-05	0.000274564
KCNIP2-AS1	0.114397	0.255638	1.16005	2.69412e-07	1.9038e-06
AP001350.1	0.150226	0.327496	1.12434	1.77708e-05	6.57112e-05
AC009652.1	0.00916931	0.06966	2.92545	0.0013159	0.00277766
AC130651.1	0.0610768	0.14687	1.26584	2.21118e-05	7.94833e-05
LINC00649	0.442098	0.904513	1.03278	1.07436e-06	6.05292e-06
AC007272.1	0.112319	0.375517	1.74127	1.31505e-07	1.02506e-06
TAT-AS1	0.0236193	0.0621556	1.39592	0.00455823	0.00818691
LINC00870	0.0297785	0.124153	2.05977	1.47693e-07	1.13107e-06
AC099508.2	0.0333241	0.105318	1.66012	0.0231049	0.0344624
GPC6-AS1	0.0326388	0.0742083	1.18499	0.00479694	0.0085494
AL049780.1	0.147789	0.321421	1.12093	1.68206e-06	8.77393e-06
MIR3142HG	0.5167	1.05419	1.02873	2.67367e-05	9.36262e-05
TMED2-DT	0.167092	0.418216	1.3236	7.35778e-13	5.26081e-11
AC104971.1	0.0946842	0.195829	1.0484	4.47616e-05	0.000145982
SOCAR	0.0938265	0.304089	1.69642	1.17229e-11	4.80213e-10
AL731566.2	0.333412	0.914856	1.45624	1.40158e-11	5.37728e-10
AC020611.2	0.0273611	0.0871294	1.67103	0.000174562	0.000472609
AL807752.4	0.0219817	0.0876425	1.99533	1.67429e-05	6.25572e-05
AC048344.4	0.182587	0.549575	1.58973	5.20859e-09	6.75059e-08
AC024940.5	0.119531	0.425025	1.83016	2.38459e-11	8.48634e-10
LINC02320	0.0696522	0.34022	2.28823	7.00161e-07	4.2425e-06
AC025263.1	0.00770788	0.0247067	1.6805	0.00416718	0.007571
AC145423.2	0.238504	0.478226	1.00368	6.85274e-05	0.000209715
AP003557.1	0.0197666	0.060434	1.61229	0.000831903	0.0018488
BX546450.2	0.0185182	0.0572119	1.62737	0.000155237	0.000426454
AL139349.1	0.202044	0.640547	1.66464	9.54661e-09	1.10907e-07
LINC01833	0.0317252	1.09107	5.10397	5.73681e-10	1.07943e-08
SPATA13-AS1	0.0894615	0.181088	1.01735	4.24376e-05	0.000139362
AL360091.3	0.0533504	0.147488	1.46703	8.35642e-05	0.000249235
AC073573.1	0.0350277	0.0863376	1.30149	0.000437696	0.00105955
HOXA10-AS	0.0281314	0.657133	4.54593	1.49378e-12	9.1786e-11
AC110741.1	0.0207479	0.0964902	2.21742	0.00444085	0.00799434
AL662791.1	0.237444	0.546629	1.20298	0.00939167	0.0155082
AC034238.1	0.0171438	0.0413676	1.27082	0.00329143	0.0061548
NPSR1-AS1	0.0027366	0.130652	5.5772	7.96836e-15	1.60695e-12
AC009121.3	0.125847	0.309769	1.29952	3.45565e-07	2.36605e-06
AL354733.1	0.00737663	0.0229262	1.63597	0.000560993	0.00131009
AL121832.3	0.0969941	0.517086	2.41443	1.63205e-14	2.73107e-12
LINC00853	0.367589	0.998575	1.44178	2.53212e-08	2.56969e-07
AL109946.1	0.0143111	0.0298769	1.06189	0.0045742	0.00821184
LINC02579	0.0118571	0.0257389	1.1182	0.0135948	0.0215311
AC090844.3	0.0381158	0.105019	1.46219	0.00218931	0.00431986
DGCR5	0.0389777	0.164709	2.07919	7.63558e-06	3.15574e-05
MIR2117HG	0.0339882	0.0917059	1.43198	0.0124244	0.0199059
LINC01358	0.272531	0.100695	-1.43643	0.00700394	0.0119311
AC245884.9	0.101762	0.615116	2.59566	0.000264067	0.00067872
AL513320.1	0.156415	0.372264	1.25095	1.41552e-06	7.65659e-06
AC021028.1	0.173748	0.431404	1.31204	7.05806e-05	0.000215495
DIRC3	0.215559	0.0745968	-1.5309	2.55397e-06	1.24919e-05
AC090772.2	0.0658179	0.177105	1.42805	0.00114546	0.00246486
AP000721.2	0.478084	0.093477	-2.35458	0.000719633	0.00162875
AL136307.1	0.0792398	0.228963	1.53082	0.0110008	0.0178395
AC107081.1	0.174566	0.499532	1.51681	8.71644e-11	2.38037e-09
AL512306.2	0.151759	0.356049	1.23029	0.0128863	0.0205289
AL161756.1	0.0309549	0.101059	1.70696	4.34313e-10	8.62594e-09
LINC01191	0.0221144	0.0969936	2.1329	2.22913e-07	1.61586e-06
AC120053.1	0.895724	2.05795	1.20008	4.09958e-08	3.86146e-07
AC016405.1	0.178993	0.426561	1.25285	2.11524e-06	1.0637e-05
LINC02663	0.049203	0.168588	1.77668	0.00290209	0.00552663
AC090116.1	0.0127902	0.355605	4.79717	7.83758e-09	9.38243e-08
AC012254.1	0.0578837	0.259933	2.16691	2.11446e-05	7.64257e-05
COL4A2-AS2	0.0415756	0.0860161	1.04887	0.0100829	0.016511
AC006270.1	0.0823918	0.244699	1.57043	0.000227262	0.000593827
GAPLINC	0.114464	0.653147	2.51251	9.22094e-16	3.62614e-13
AC073257.2	0.0711523	0.148534	1.06181	0.000801134	0.0017875
LINC01719	0.197809	0.422141	1.09361	3.7159e-05	0.0001241
LINC00939	0.0163968	0.127922	2.96378	3.37548e-09	4.70711e-08
MACC1-AS1	0.0561711	0.159937	1.50961	0.000201465	0.000534949
AC116424.1	0.0260616	0.0755905	1.53628	7.92957e-05	0.000237494
MGC15885	0.00877228	0.0294795	1.74869	0.000330758	0.00082742
AL512413.1	0.145643	0.979976	2.75031	9.64728e-12	4.14372e-10
AC009095.1	0.21016	0.52619	1.3241	2.41456e-09	3.58312e-08
AL356020.1	0.0387078	0.09498	1.295	5.38206e-05	0.000170976
AC010336.1	0.0174375	0.0673791	1.95011	2.38662e-12	1.32189e-10
AC004466.3	0.10149	0.301867	1.57258	1.32087e-07	1.02756e-06
LINC00896	0.116407	0.329868	1.50272	4.04589e-06	1.83618e-05
AL021707.4	0.213511	0.451517	1.08047	1.2229e-05	4.74734e-05
AC090948.3	0.312121	0.747819	1.26058	4.78526e-08	4.38138e-07
AC144450.1	0.00799852	0.0773916	3.27437	0.000184572	0.000495616
ZNF710-AS1	7.18991	3.00444	-1.25888	1.05744e-06	5.98331e-06
AC090152.1	2.38218	1.04395	-1.19023	8.87472e-07	5.17034e-06
RNASEH2B-AS1	0.0598593	0.149509	1.32059	1.74819e-08	1.85303e-07
Z95114.1	0.0151217	0.0342026	1.17749	6.5247e-05	0.000200866
AC097634.1	0.0797544	0.161768	1.02029	1.41138e-05	5.38338e-05
AL118522.1	0.131889	0.382647	1.53669	0.0188571	0.0287537
LINC02544	0.0259203	0.552877	4.4148	3.1066e-12	1.6289e-10
AC111170.2	0.0356255	0.077726	1.12549	0.00261966	0.00504868
AL118511.2	0.0178844	0.188626	3.39875	1.62033e-05	6.08591e-05
AC134312.5	0.0252998	0.285858	3.4981	4.73394e-14	5.78934e-12
AL121890.4	0.0942773	0.205703	1.12558	0.000625566	0.00144115
PDZRN3-AS1	0.0736178	0.0193624	-1.92679	0.000468399	0.00112145
AL354864.1	0.0142864	0.0595297	2.05896	4.56716e-05	0.00014831
KIAA2012-AS1	0.0110714	0.0357072	1.68938	8.81561e-06	3.57673e-05
LINC02675	0.0112762	0.104854	3.21703	0.0028829	0.00549274
AC106799.3	0.00252945	0.045029	4.15396	0.000390803	0.000959321
RUNX2-AS1	0.00314526	0.0214502	2.76974	3.04441e-05	0.000104286
AC012615.6	0.439868	0.920407	1.0652	4.17284e-08	3.90707e-07
GORAB-AS1	0.0270264	0.133906	2.30878	1.14399e-13	1.18388e-11
LINC02652	0.0329955	0.132503	2.00568	0.00282931	0.00540898
AC074286.1	0.010779	0.0391714	1.86158	0.006292	0.0108595
AC084880.3	0.263182	0.0697575	-1.91564	0.000376855	0.00092827
Z97192.1	0.0195723	0.116521	2.57371	3.12257e-05	0.000106593
TCL6	0.0381963	0.0885043	1.21231	0.00986917	0.0162014
LINC00622	0.132032	0.312293	1.24202	0.0004364	0.00105674
LAMTOR5-AS1	0.0672106	0.153812	1.1944	5.48661e-12	2.64738e-10
AC009237.15	0.422981	1.19338	1.49639	4.86099e-06	2.14785e-05
AC012625.1	0.0210455	0.0838151	1.9937	0.0074899	0.0126602
AC012173.1	0.0985643	0.233598	1.24489	4.74467e-07	3.06127e-06
AC109460.2	0.322751	0.87368	1.43668	1.47932e-11	5.5669e-10
AL365318.1	0.0380506	0.0957966	1.33206	0.000108556	0.000313087
ALMS1-IT1	0.167915	0.448195	1.41639	4.38853e-10	8.69416e-09
SKAP1-AS1	0.120884	0.406317	1.74899	5.54595e-07	3.51199e-06
AL110115.1	0.203632	0.470253	1.20747	6.39183e-06	2.70133e-05
AL138756.1	0.577092	1.24822	1.113	2.98007e-09	4.30059e-08
EIPR1-IT1	0.0229754	0.126372	2.45952	1.10872e-10	2.91642e-09
LINC00865	1.03993	0.51406	-1.01648	3.23513e-07	2.24179e-06
AC125494.1	0.0343541	0.0939463	1.45135	5.71536e-09	7.29729e-08
ODF2-AS1	0.199238	0.503167	1.33654	2.01038e-06	1.01945e-05
AC008763.1	0.158023	0.436789	1.4668	3.49459e-05	0.00011777
AC004951.1	0.214173	0.512321	1.25827	2.53212e-08	2.56969e-07
AC011444.3	0.343885	0.139544	-1.30121	0.00623362	0.0107776
AC243967.2	0.050982	0.303578	2.57401	3.43772e-06	1.60062e-05
LINC00705	0.011978	0.0486943	2.02336	0.00078681	0.00175903
AP001062.2	0.131056	0.27791	1.08444	0.0115223	0.0185949
LINC02015	0.0200948	0.0740159	1.88101	9.52576e-06	3.83349e-05
AC113346.1	0.00282539	0.44453	7.29769	2.43492e-10	5.63255e-09
PCAT14	0.00723636	0.213521	4.88297	0.0314173	0.045198
AC005726.4	0.0225356	0.0551937	1.2923	9.20481e-05	0.000271756
AL355075.1	0.0485939	0.102287	1.07378	0.00153173	0.00316611
AP000919.2	0.0877569	0.187814	1.09772	0.00261523	0.00504137
AC099342.1	0.0099729	0.0481289	2.27082	0.0213324	0.0321109
AC022973.5	0.0746211	0.29995	2.00706	1.3708e-11	5.28812e-10
AL133284.1	0.0064811	0.0317401	2.292	6.46627e-05	0.000199284
AC131097.1	0.0128096	0.176166	3.78164	9.68347e-07	5.57952e-06
AL355613.1	0.0242233	0.0533331	1.13863	0.00773141	0.0130265
DLEU1	0.381384	0.773231	1.01966	1.34228e-11	5.27853e-10
AP000487.1	0.189605	0.469798	1.30905	6.26041e-12	2.93084e-10
LINC01470	0.00432495	0.0275679	2.67224	0.0248736	0.0367797
LINC01756	0.00430522	0.0212156	2.30097	0.0069131	0.0117943
AL513217.1	0.792787	0.173326	-2.19344	4.86679e-05	0.000156939
SHANK2-AS2	0.0657847	0.254894	1.95408	6.28715e-06	2.65852e-05
AC000061.1	0.0612606	0.855625	3.80395	2.515e-05	8.87018e-05
AL133383.1	0.0190035	0.0834237	2.13419	1.66114e-05	6.2178e-05
AP002336.1	0.0660447	0.215941	1.70912	6.76296e-07	4.12331e-06
TMCO1-AS1	0.0827789	0.177467	1.10022	0.000103671	0.000300577
AC092755.2	0.243101	0.531266	1.12788	4.66633e-07	3.02324e-06
AL390726.2	0.0237818	0.0994726	2.06444	0.000187923	0.00050324
AC015540.1	0.124669	0.0233788	-2.41483	7.08483e-05	0.000216229
AC024475.1	0.0472825	0.10009	1.08192	0.00116941	0.00250995
CASC9	0.387864	3.55807	3.19747	2.22274e-09	3.34261e-08
LASTR	0.102309	0.378824	1.88859	0.000525281	0.00123656
LSAMP-AS1	0.0871391	0.388802	2.15764	5.46371e-05	0.00017334
LINC02133	0.00656602	0.0174337	1.40879	6.20619e-06	2.62994e-05
DLX6-AS1	0.0115322	0.116465	3.33616	3.1822e-05	0.000108393
AC100791.3	0.0858137	0.203406	1.24508	4.6434e-05	0.000150465
AC110760.1	0.0188257	0.0547842	1.54106	0.00384233	0.00704921
FSIP2-AS1	0.0381513	0.193334	2.34129	7.22384e-07	4.34702e-06
AC015983.2	0.0151071	0.0849484	2.49136	7.24512e-05	0.000220351
AC018904.2	0.00845622	0.0279787	1.72625	0.00119153	0.00255281
AC004066.1	0.110975	0.23111	1.05834	8.13383e-05	0.000243149
AC099518.4	0.0972569	0.328233	1.75485	1.577e-11	5.90625e-10
AC009005.1	0.759585	2.3858	1.65119	4.17284e-08	3.90707e-07
AC007991.4	0.0339117	0.728651	4.42537	3.87203e-10	7.82867e-09
AC105398.1	0.164418	0.0315534	-2.3815	1.1186e-06	6.26625e-06
LINC00671	0.339889	0.0721317	-2.23636	0.000106434	0.00030776
AC090739.1	0.385822	0.989883	1.35932	2.89597e-09	4.18691e-08
AC019118.2	0.0132205	0.0435855	1.72107	3.94885e-05	0.00013081
LINC02577	0.0360233	0.728149	4.33723	3.5552e-15	7.76713e-13
LINC01503	1.08548	2.36923	1.12608	0.000404111	0.000987366
AC242988.1	0.00936161	0.0431794	2.20551	0.000864021	0.00191262
LINC01234	0.0085092	0.998074	6.87398	3.00631e-13	2.54243e-11
AC008083.2	0.0454302	0.249001	2.45443	1.1079e-06	6.22125e-06
AC005046.1	0.487319	1.4013	1.52382	1.04715e-08	1.20407e-07
LINC01414	0.00280021	0.0880817	4.97523	2.63701e-06	1.28342e-05
AC011586.2	0.0133907	0.0855356	2.6753	0.00057872	0.00134456
AC118755.1	0.213849	0.464482	1.11903	0.000518102	0.00122258
AL136221.1	0.244093	0.716376	1.55329	3.36908e-08	3.27943e-07
AC090589.2	0.0875126	0.258886	1.56475	2.60821e-05	9.15376e-05
LINC02474	0.00979397	1.46933	7.22905	5.37379e-09	6.91928e-08
AC010168.1	0.253257	0.606723	1.26043	2.8429e-06	1.36755e-05
MAP3K5-AS1	0.240873	0.563524	1.2262	6.33102e-07	3.91467e-06
AC009097.4	0.326496	0.154677	-1.0778	0.000179189	0.000483638
LNCAROD	0.0145027	0.341555	4.55773	0.0108066	0.0175571
LINC01990	0.147492	0.0623044	-1.24323	3.10316e-05	0.000106069
AC007563.2	0.0384336	0.0181449	-1.0828	0.000275846	0.000705079
AC090517.2	0.274994	0.659171	1.26125	5.63075e-08	4.96478e-07
AC016924.1	0.227225	0.0983031	-1.20881	8.99874e-05	0.000266472
AC145285.3	0.199383	0.421304	1.07932	1.80862e-05	6.65664e-05
AL731571.1	0.300159	0.627037	1.06282	6.83525e-09	8.34771e-08
AC060780.1	1.69809	4.69486	1.46717	3.05617e-10	6.65838e-09
LINC02806	0.0237358	0.39946	4.07291	0.000335721	0.00083797
AL031779.1	0.0300496	0.0690403	1.2001	0.00184682	0.00372537
LINC02860	0.0160009	0.0499622	1.64269	0.00148473	0.00308112
AC079612.1	0.00156247	0.00866619	2.47157	5.51246e-05	0.000174399
LINC01068	0.0555513	0.146605	1.40004	2.66841e-06	1.2923e-05
AC090970.2	0.157139	0.366432	1.2215	0.000123264	0.000348486
AC211476.2	0.138166	0.382017	1.46723	5.94003e-09	7.4883e-08
AC008750.1	0.084611	0.323493	1.93481	4.81979e-09	6.30742e-08
AF165147.1	0.230347	0.0545282	-2.07873	1.15375e-06	6.44022e-06
MTOR-AS1	0.0388606	0.0967579	1.31607	0.000505489	0.00119569
CCDC144NL-AS1	0.0691502	0.50289	2.86244	2.60608e-07	1.85828e-06
AC008079.1	0.0446014	0.0921705	1.04722	3.88721e-08	3.68792e-07
GATA3-AS1	0.00273467	0.0360139	3.71911	4.58964e-08	4.22194e-07
PCAT7	0.75208	1.74137	1.21126	7.46948e-06	3.09197e-05
AC005387.2	0.0957144	0.241216	1.33352	3.68592e-07	2.49053e-06
AC008649.2	0.608151	1.32601	1.12459	0.000172793	0.000468626
LRRC8D-DT	0.190649	0.616493	1.69316	2.24381e-10	5.23666e-09
AC074135.1	0.122748	0.363513	1.56631	0.0290642	0.0420976
AC010538.1	0.100151	0.268471	1.42259	5.9319e-08	5.19537e-07
UNC5B-AS1	4.00591	1.53346	-1.38534	9.24805e-08	7.56877e-07
SLC5A4-AS1	0.0710404	0.499247	2.81304	1.48844e-07	1.13877e-06
AL031673.1	0.632602	1.48311	1.22925	4.82584e-06	2.13591e-05
MAFG-DT	1.02493	2.55897	1.32004	1.71178e-07	1.28342e-06
AL691482.3	0.612309	2.78552	2.18562	3.7679e-11	1.20957e-09
AC036176.3	0.227065	0.498566	1.13468	0.00346481	0.00642858
AC091153.2	0.074376	0.224019	1.59071	7.45059e-07	4.45619e-06
AC090164.3	0.00754516	0.0407657	2.43373	6.74999e-07	4.11859e-06
AL138759.1	0.0233177	0.140674	2.59286	2.88033e-09	4.17197e-08
AL136988.2	0.111655	0.281444	1.3338	1.11725e-06	6.26314e-06
PPM1K-DT	0.145138	0.0557604	-1.38011	0.0106354	0.0173147
AC018552.3	0.0460544	0.156794	1.76746	2.78584e-06	1.34339e-05
AC002519.1	0.00986514	0.0255984	1.37564	0.000175384	0.000474508
LINC01474	0.10088	0.330131	1.7104	0.00140149	0.00293391
AC016292.1	0.101593	0.34502	1.76388	2.22167e-05	7.97874e-05
AC100849.1	0.0184638	0.0560061	1.60088	1.46066e-05	5.54445e-05
AL355483.2	0.00804649	0.0661732	3.03982	2.25152e-07	1.62759e-06
LINC02595	0.467943	1.7824	1.92942	7.33809e-11	2.05388e-09
LINC01435	0.00319534	0.0189438	2.56768	0.000148863	0.000411099
AC060234.3	0.028567	0.069243	1.27732	0.00588351	0.0102398
MIR548XHG	0.010983	0.28755	4.71046	0.000186227	0.000499208
AP001453.1	0.108137	0.25492	1.23718	0.000148156	0.000409439
AC008750.4	0.307106	0.679257	1.14522	2.66432e-06	1.29191e-05
AC008011.2	0.132475	0.0621238	-1.0925	0.00367407	0.00678165
AL033527.2	0.0424851	0.21301	2.32589	3.49177e-11	1.13953e-09
AC243829.4	0.0625873	0.175034	1.48369	0.000106986	0.000309241
AL445123.1	0.036077	0.086625	1.26371	0.0213322	0.0321109
AC008514.1	0.131814	1.23184	3.22423	1.2058e-05	4.69953e-05
AC002306.1	0.0988236	0.21804	1.14167	7.88182e-05	0.000236661
AL022316.1	0.13697	0.756635	2.46574	1.57904e-09	2.49168e-08
AC011120.1	0.117392	0.295044	1.32959	2.80201e-05	9.72973e-05
Z94721.1	0.323298	1.06422	1.71886	3.3004e-11	1.0953e-09
GAS1RR	0.402867	0.101022	-1.99563	3.13788e-08	3.09654e-07
AC010542.1	0.0460574	0.168349	1.86995	6.3952e-07	3.94806e-06
LINC01630	0.0161151	0.0705869	2.13099	0.000116857	0.00033264
AC112721.2	0.0582865	0.242747	2.05822	2.1927e-08	2.24845e-07
AC097381.2	0.0140824	0.0457031	1.6984	0.000190847	0.000510548
AC012467.1	0.079758	0.611423	2.93847	2.87668e-10	6.40938e-09
AC007731.3	0.0913402	0.220809	1.27348	3.40764e-05	0.000115273
AC078906.1	0.0213706	0.0683099	1.67647	0.00462045	0.00828211
AL133230.1	0.0865243	0.237581	1.45724	1.36649e-10	3.47814e-09
AL031985.3	0.556898	1.36624	1.29473	3.52079e-13	2.88448e-11
AC005291.1	0.0260346	0.106394	2.03091	3.18844e-06	1.50704e-05
EFCAB14-AS1	0.156912	0.343622	1.13086	5.72615e-06	2.46638e-05
AC012055.1	0.21718	0.0295756	-2.87641	0.00014496	0.000402157
AC112512.1	0.138021	0.319915	1.2128	5.56072e-07	3.51568e-06
AC007848.2	0.00538976	0.0840273	3.96256	0.000552211	0.00129299
AC005363.2	0.108732	0.261603	1.2666	0.000459193	0.00110344
AC025576.2	0.0352615	0.169888	2.26842	1.13789e-07	9.06734e-07
LINC01694	0.0476051	0.365573	2.94097	0.000129707	0.00036369
LINC02069	0.00909168	0.031989	1.81496	0.0263343	0.0386344
AC017074.1	0.336481	0.874957	1.37869	7.20235e-05	0.000219239
AC133106.1	0.0465516	0.120454	1.37158	0.00615768	0.0106604
LINC01876	0.14004	0.535032	1.93379	4.58094e-05	0.000148696
AC092118.2	0.0742069	0.157886	1.08926	0.00017434	0.0004722
AL158071.2	0.136367	0.321188	1.23592	0.000108799	0.000313561
AL160163.1	0.0659386	0.182456	1.46835	0.000226295	0.00059189
C5orf34-AS1	0.153239	0.432024	1.49532	2.44819e-06	1.20344e-05
AL138921.1	0.0825623	0.210874	1.35283	1.29259e-08	1.43794e-07
AL391988.1	0.511438	1.63986	1.68094	3.27973e-10	6.93416e-09
AC124283.3	0.189247	0.395527	1.06351	4.85989e-06	2.14785e-05
LINC01018	0.622029	0.206394	-1.59158	1.7619e-08	1.86255e-07
AC008114.1	0.0369637	0.29327	2.98805	1.20984e-11	4.90482e-10
AL355472.3	0.0673945	0.224095	1.73341	0.000538424	0.00126415
AC087442.1	0.02461	0.121727	2.30633	5.87363e-06	2.51887e-05
AC009097.2	0.107117	0.375594	1.80998	7.10231e-09	8.59379e-08
AC012213.2	0.021791	0.0913224	2.06723	1.88758e-07	1.39791e-06
AC011747.1	0.00925575	0.146484	3.98425	4.74401e-05	0.000153356
AC119800.1	0.0518232	0.119189	1.20158	0.000353324	0.000877731
AC105275.2	0.0134657	0.0479641	1.83267	2.29837e-05	8.20922e-05
RNU6ATAC35P	0.0513689	0.139861	1.44503	0.000308476	0.000778615
AC008115.3	0.43855	1.1155	1.34687	4.1945e-09	5.66833e-08
LINC02554	0.00406549	0.020179	2.31135	0.00422383	0.00766507
AC006017.1	0.107628	0.269142	1.32232	6.61559e-07	4.05546e-06
AC244131.2	0.0242609	0.0793103	1.70887	0.00171255	0.00348944
AC068790.2	0.223084	0.48545	1.12173	3.44196e-07	2.36428e-06
AC254629.1	0.425585	1.16293	1.45025	1.82473e-06	9.38006e-06
AJ239328.1	0.0116704	0.0391969	1.74789	0.000668372	0.00153035
AC121320.1	0.0167033	0.0432747	1.37339	0.00357633	0.00661521
SDAD1-AS1	0.0187768	0.0505149	1.42776	1.57071e-06	8.31336e-06
AC104066.3	0.00569967	0.026189	2.20001	0.000609938	0.00140969
LINC02739	0.0589369	0.118247	1.00456	0.00163709	0.00335655
AC108463.3	0.0196249	0.201458	3.35972	1.21656e-17	2.39205e-14
BX255925.1	0.258574	0.624347	1.27177	1.40513e-06	7.62689e-06
AC067930.4	0.127124	0.616344	2.2775	4.94662e-10	9.60621e-09
AL139120.1	0.241199	0.711204	1.56004	1.2404e-07	9.74602e-07
AC099066.2	0.0272808	0.159591	2.54842	1.13134e-10	2.94246e-09
AL592301.1	0.106918	0.333529	1.64131	7.2278e-09	8.71881e-08
AC027807.2	0.510799	0.137355	-1.89485	0.00111518	0.00240561
GABPB1-AS1	0.424136	1.01234	1.25509	1.02437e-06	5.82552e-06
LINC02608	0.930366	0.409728	-1.18313	0.00142766	0.00298234
KCCAT198	0.00483007	0.107406	4.47489	3.43364e-07	2.36063e-06
AP000692.2	0.886016	0.361998	-1.29135	2.10715e-06	1.061e-05
AC026124.2	0.248656	0.516001	1.05322	4.16989e-05	0.000137338
AC004943.1	0.0919698	0.214778	1.22361	6.59136e-08	5.70309e-07
AL121990.1	0.0238475	0.0834688	1.8074	0.000127817	0.000359672
AC018878.1	0.0603284	0.146433	1.27933	0.000207852	0.000550053
AC007785.3	0.0288866	0.123671	2.09803	3.53789e-08	3.41417e-07
AC018695.4	0.171477	0.511981	1.57808	3.19632e-11	1.06975e-09
AC234781.1	0.0170722	0.0379766	1.15346	0.00020214	0.00053656
AC099850.3	2.33193	9.20061	1.98021	1.1165e-15	4.18157e-13
AC007601.2	0.0578838	0.141516	1.28974	0.000293978	0.000745852
AC010904.2	0.0278604	0.0798882	1.51977	0.000134023	0.000374597
AL049828.1	0.0405599	0.086752	1.09684	1.19191e-05	4.64999e-05
LINC01641	0.0141921	0.0370398	1.38399	0.000383126	0.000942241
AL645608.1	0.0371105	0.135309	1.86636	3.39857e-07	2.34061e-06
AC024560.3	0.258726	0.879063	1.76454	2.1776e-11	7.89415e-10
AL353801.2	0.00972661	0.0239898	1.30241	0.00209609	0.00415363
LINC01644	0.588409	0.204387	-1.52552	0.0148484	0.0232728
AC007014.2	0.0648928	0.318002	2.29291	4.53337e-12	2.22843e-10
AC005479.2	0.066367	0.240359	1.85665	1.58766e-08	1.71524e-07
AL390037.1	0.0647528	0.143583	1.14887	0.00166397	0.00340661
AL139123.1	0.110777	0.289281	1.38481	4.0808e-06	1.85095e-05
LINC02521	0.00687659	0.0301801	2.13383	0.00057217	0.00133297
LINC02126	0.0220165	0.112392	2.35188	1.17947e-06	6.55123e-06
TEX41	0.0172674	0.0827812	2.26125	5.88557e-09	7.46748e-08
LINC02532	0.0805205	1.72995	4.42523	1.59278e-06	8.41317e-06
AL356489.2	0.408333	0.142842	-1.51533	6.13661e-09	7.6732e-08
AP003472.2	0.0299103	0.071072	1.24864	0.0322655	0.0462743
AC015911.6	0.0128565	0.0585131	2.18627	0.000191487	0.000511912
CASC11	0.0223076	0.0695153	1.6398	5.67528e-05	0.000178678
AC018521.7	0.021195	0.0502225	1.24461	9.16523e-06	3.70234e-05
MYG1-AS1	0.317016	0.799864	1.3352	2.54181e-15	6.69674e-13
AC126763.1	0.0043151	0.048611	3.49382	5.5689e-06	2.41186e-05
AC108451.1	0.00925147	0.023501	1.34497	0.00186649	0.00376023
SLC12A5-AS1	0.0380103	0.175532	2.20727	3.07143e-10	6.67316e-09
AC083809.1	0.134259	2.45096	4.19025	3.07197e-05	0.000105094
AC091860.2	0.0577254	0.0254462	-1.18176	0.0176776	0.0271711
AL645608.7	0.242874	0.656992	1.43567	2.89676e-08	2.88393e-07
AC011483.1	0.0477949	0.1577	1.72225	0.00127725	0.00271136
AC005037.1	0.195535	0.455372	1.21962	3.43231e-08	3.32452e-07
AC104257.1	0.00776032	0.0430453	2.47167	0.0016851	0.0034411
AC009237.14	1.86813	4.02587	1.10771	1.41138e-05	5.38338e-05
AC099066.1	0.0240021	0.0808758	1.75255	0.000650789	0.001494
AC010201.2	0.126903	0.267606	1.07639	2.63405e-06	1.28277e-05
AC093895.1	0.00284488	0.164284	5.85167	1.39003e-10	3.52664e-09
AC004158.1	0.0156718	0.0602985	1.94395	3.03413e-09	4.35882e-08
AC012370.2	0.017331	0.057935	1.74108	8.74499e-07	5.10991e-06
AC009518.1	0.00310667	0.0205833	2.72803	7.76043e-06	3.19283e-05
LINC02875	0.137016	0.337748	1.3016	0.000182218	0.000490467
AL031668.1	0.0701827	0.283804	2.01571	3.13351e-10	6.75208e-09
CLYBL-AS1	0.0270172	0.0686054	1.34444	0.00409146	0.00745065
LINC00319	0.00755279	0.027565	1.86776	0.00148162	0.00307547
LINC01618	0.0175662	0.0617552	1.81375	0.00197578	0.00394904
LINC01705	0.152862	1.02444	2.74454	7.82801e-10	1.41534e-08
AP001042.1	0.032199	0.0944237	1.55214	0.00809299	0.0135638
AC009065.5	2.57848	8.70621	1.75552	1.80887e-09	2.80055e-08
LINC02367	0.065791	0.15191	1.20725	0.000156799	0.000430145
AL034428.1	0.0169551	0.048969	1.53015	0.000307292	0.000776623
BANCR	0.0309129	2.72462	6.4617	6.94121e-07	4.21239e-06
AL359881.3	0.00686064	0.0275328	2.00474	0.00227264	0.00445965
AC145207.8	0.257413	0.522342	1.02091	7.14574e-07	4.31349e-06
AP000977.1	0.0270452	0.0681603	1.33356	2.52274e-05	8.89057e-05
AC008268.1	0.798347	0.0779578	-3.35625	0.00365158	0.00674514
AL136115.2	0.127777	0.598161	2.22691	2.53754e-12	1.36697e-10
DYRK3-AS1	0.0615045	0.186572	1.60097	5.39602e-05	0.000171335
AC008507.2	0.0367538	0.149374	2.02296	8.93728e-07	5.20294e-06
AL355596.1	0.00269563	0.0237079	3.13668	0.00382192	0.0070178
LINC00707	0.101746	0.210403	1.04819	0.00612409	0.0106116
LINC02280	0.0178035	0.0561968	1.65832	2.37473e-07	1.70725e-06
AL772363.1	0.00253755	0.0169814	2.74244	0.0112531	0.0182036
CERNA3	0.0265444	0.0762186	1.52173	0.000892895	0.00197043
AP002993.1	0.365985	0.763604	1.06104	0.000557009	0.00130189
AC007277.1	0.0418619	0.238979	2.51317	0.00704254	0.0119917
AC016737.1	0.0970356	0.544456	2.48823	9.07985e-12	3.96739e-10
AC027796.1	0.134714	0.274118	1.02489	0.00011747	0.000334142
AC020915.1	0.485904	1.23787	1.34911	3.92185e-08	3.71183e-07
AC110491.1	0.395152	0.0483031	-3.03222	0.0012407	0.00264448
LINC02886	0.0548715	0.136375	1.31345	5.49383e-05	0.000173879
LINC00677	0.0265211	0.114641	2.11191	1.79707e-07	1.34225e-06
RABGAP1L-IT1	0.247408	0.688663	1.47691	7.49197e-05	0.000226642
AC004771.4	0.332606	0.713183	1.10046	9.88354e-07	5.6575e-06
AL358473.1	0.0173776	0.0435139	1.32425	0.000211201	0.000557416
AC002128.1	0.217207	0.61586	1.50353	1.42385e-10	3.60082e-09
FOXC2-AS1	0.0123245	0.10897	3.14433	6.82783e-05	0.000209197
BACH1-IT2	0.088815	0.220224	1.3101	6.82532e-08	5.85399e-07
SHANK2-AS3	0.0172388	0.0490581	1.50883	0.000529553	0.00124587
AC017083.1	0.10587	0.293137	1.46928	2.41442e-09	3.58312e-08
DSG2-AS1	0.145153	0.364017	1.32643	4.63117e-06	2.06252e-05
HOTAIR	0.0201193	1.24732	5.95411	3.3303e-16	2.01483e-13
AC046143.2	0.344849	0.921321	1.41774	9.83736e-10	1.70797e-08
AP005432.2	0.034452	0.0845127	1.29458	0.00133988	0.00282223
AC138207.1	0.0560992	0.122272	1.12405	0.00104169	0.0022676
FAM225A	0.0147191	0.0547277	1.89458	2.62603e-10	5.96933e-09
LINC01634	0.0986433	0.0274705	-1.84434	7.77441e-08	6.55016e-07
HCFC1-AS1	0.325125	0.144564	-1.16929	0.00506946	0.00897194
AP001065.4	0.0402602	0.228079	2.50211	2.19693e-06	1.09702e-05
AL355607.2	0.0029657	0.0234615	2.98385	2.2522e-05	8.06627e-05
CENPN-AS1	0.0691303	0.163462	1.24157	9.37222e-09	1.09869e-07
PRRX2-AS1	0.0459217	0.0945829	1.0424	0.0281521	0.0409423
KIF26B-AS1	0.0391477	0.557215	3.83124	1.26646e-14	2.31645e-12
AL391095.1	0.0554918	0.277855	2.32398	3.16297e-11	1.06323e-09
AC005281.1	0.190475	0.0939857	-1.01909	6.40894e-06	2.70565e-05
AC024337.2	0.15445	0.070757	-1.1262	0.00106534	0.00231589
AC020908.3	0.16548	0.358515	1.11537	7.15464e-05	0.000218106
UCA1	0.887563	13.0969	3.88323	9.76563e-07	5.59815e-06
AC007998.4	0.0155216	0.0509637	1.71519	2.83485e-05	9.80048e-05
NALCN-AS1	0.0154216	0.0470626	1.60963	0.00647324	0.0111356
FO393419.2	0.199135	0.423026	1.087	0.00198238	0.00395947
AC092119.2	0.175281	0.438263	1.32213	4.28499e-08	3.98834e-07
AC254562.2	0.0376945	0.0810259	1.10403	0.000776424	0.00173927
AC104971.3	0.873026	0.31182	-1.48531	0.000608531	0.00140685
LINP1	0.163769	0.39142	1.25706	0.0255994	0.0377393
AC087379.1	0.0163242	0.0684728	2.06852	0.0100182	0.016422
AC129510.1	0.280033	0.780347	1.47852	6.60088e-10	1.21868e-08
AL035461.2	0.613062	2.13366	1.79923	1.72353e-12	1.02694e-10
SCAT8	0.0777129	0.225276	1.53547	0.0291046	0.0421406
AP001011.1	0.0221179	0.1984	3.16513	5.29115e-08	4.76143e-07
AC027514.2	0.14055	0.308652	1.1349	2.04347e-08	2.12591e-07
AL356417.2	0.0219532	0.272658	3.63459	5.96484e-12	2.84324e-10
AC127024.5	1.21198	2.47042	1.02739	9.65594e-08	7.84545e-07
LINC02585	0.516323	1.34867	1.38519	2.06044e-09	3.12845e-08
FNDC1-IT1	0.00576942	0.0808811	3.8093	1.55363e-07	1.1806e-06
AP001439.1	0.0627868	0.164052	1.38562	0.000413981	0.00100866
AP000894.4	0.421393	0.962003	1.19088	0.000485098	0.00115615
PPP1R26-AS1	0.190242	0.590491	1.63408	6.94745e-14	7.91909e-12
AC078789.1	0.0102354	0.0534147	2.38367	7.91884e-05	0.000237354
AL121832.1	0.0455394	0.304928	2.74328	2.88596e-05	9.94222e-05
LINC01516	0.0257766	0.0699567	1.4404	0.01874	0.0285968
AL023755.1	0.0187509	0.115903	2.62789	7.53241e-07	4.49487e-06
AP000873.2	0.0368207	0.0912687	1.30961	2.09401e-06	1.05641e-05
AC007546.1	0.110856	0.331903	1.58208	5.43047e-08	4.85886e-07
LIMS1-AS1	0.273125	0.617511	1.1769	2.53407e-06	1.24023e-05
AP001628.1	0.202112	0.828996	2.03621	4.41631e-09	5.89716e-08
PKP4-AS1	0.0384247	0.115373	1.5862	7.02912e-09	8.53361e-08
AC090159.1	0.0061519	0.0496711	3.0133	3.22504e-06	1.52068e-05
FLJ40194	0.0317434	0.0648926	1.0316	0.00200231	0.00399496
AC084357.2	0.212987	0.560136	1.39501	4.06963e-07	2.69425e-06
AC105137.2	0.0648667	0.170636	1.39537	8.84746e-08	7.30839e-07
AC079385.3	0.0253749	0.0582358	1.19851	0.0291205	0.0421559
AC015813.3	0.00176024	0.00696774	1.98492	0.0148589	0.0232846
AL162632.3	0.0143836	0.0503615	1.8079	2.61128e-07	1.8603e-06
AC010173.1	0.0775443	0.18014	1.21602	1.0752e-07	8.63784e-07
AC106037.3	0.528526	1.14354	1.11346	5.9878e-06	2.55529e-05
AC027801.1	0.142958	0.407204	1.51016	4.90095e-09	6.40299e-08
LINC00452	0.00456416	0.022088	2.27484	0.000977433	0.00214316
AF111167.2	0.673109	0.312892	-1.10517	4.25868e-10	8.50116e-09
AL035670.1	0.127574	0.0373798	-1.771	5.46941e-05	0.00017334
AL009178.2	0.117868	0.368265	1.64358	4.74191e-09	6.22623e-08
AC025030.2	0.0105332	0.0382007	1.85865	0.00406065	0.00740483
AC004832.6	0.0401418	0.089926	1.16363	0.00616313	0.0106675
C15orf54	0.00407537	0.0409657	3.32941	2.6539e-11	9.23582e-10
AC022306.3	0.117685	0.258986	1.13794	6.22291e-06	2.63419e-05
AP002478.1	0.00802226	0.299777	5.22374	5.82512e-14	6.94161e-12
AC080038.2	0.0413766	0.0830813	1.00571	0.0141943	0.0223768
AC025040.1	0.0160479	0.0417071	1.37791	0.00211865	0.00419621
AP000525.1	0.0340183	0.38376	3.49582	1.58721e-10	3.91329e-09
AC023481.1	0.0234542	0.0538776	1.19984	0.00262873	0.00506367
LINC01146	0.029631	0.335044	3.49917	2.99628e-11	1.02016e-09
LINC00524	0.0342665	0.382823	3.48181	6.07274e-05	0.000188783
AP000553.2	0.0610046	0.220795	1.85571	3.2879e-06	1.54661e-05
AC130371.1	0.0179812	0.0671998	1.90197	1.59108e-06	8.40982e-06
NFE2L1-DT	0.0678382	0.175948	1.37498	1.82938e-08	1.92611e-07
AC007750.1	0.00693907	0.0780959	3.49243	7.4163e-16	3.3483e-13
AC002059.1	0.086818	0.198038	1.18971	5.4919e-05	0.000173879
AC109460.1	0.119761	0.32901	1.45797	6.41282e-13	4.71372e-11
AC010333.2	0.0345478	0.0858161	1.31266	0.00610532	0.0105814
AP003086.1	0.0861405	0.289692	1.74976	1.19089e-07	9.3945e-07
AC007611.1	0.0910683	0.240912	1.40348	8.08699e-08	6.74488e-07
AC124069.1	0.0581961	0.184982	1.66839	0.000186103	0.000499208
AC084876.1	0.0857178	0.212531	1.31001	1.33452e-06	7.28891e-06
AC018529.2	0.121767	0.254351	1.0627	1.39196e-08	1.53761e-07
AC020910.2	0.0310102	0.137384	2.1474	6.72258e-07	4.10506e-06
LINC01108	0.00713938	0.0960675	3.75018	3.54462e-05	0.000119139
AC103858.2	0.0292726	0.091858	1.64985	5.25558e-05	0.000167654
AL357054.4	1.60206	0.48212	-1.73246	1.3914e-05	5.32783e-05
LINC02195	0.223172	1.05487	2.24084	2.10755e-08	2.18391e-07
ZBTB20-AS5	0.0210059	0.0546974	1.38068	0.000200393	0.000532462
Z98749.1	0.0226483	0.0801636	1.82354	1.28578e-05	4.96693e-05
FAM135A-AS1	0.0554179	0.160161	1.53109	2.76828e-06	1.33574e-05
AL121989.1	0.0698037	0.288409	2.04674	4.99787e-08	4.56012e-07
AC022167.4	0.0541143	0.135104	1.31999	0.0217485	0.0326497
AP006259.1	0.0768506	0.187227	1.28466	5.46996e-05	0.00017334
AL590133.1	0.0974141	0.328095	1.75191	3.6647e-10	7.52555e-09
AC023202.1	0.0379765	0.0969253	1.35177	0.00653671	0.0112227
AL442067.2	0.0964081	0.318133	1.72241	1.38521e-06	7.52395e-06
AC025741.1	0.0172779	0.0532716	1.62444	0.0122704	0.0196833
AL121845.4	0.217281	0.550731	1.34178	1.01399e-06	5.77901e-06
AC005391.1	0.123953	0.724151	2.5465	3.46744e-10	7.2338e-09
AC104982.2	0.0540416	0.179786	1.73414	3.53223e-08	3.4129e-07
HLA-DQB1-AS1	1.07378	2.31647	1.10923	0.00179793	0.00364223
GRM3-AS1	0.0181668	0.0583028	1.68226	0.0254919	0.037602
AL139384.1	0.310304	0.743457	1.26057	2.67214e-07	1.88996e-06
OSBPL10-AS1	0.0334644	0.0897747	1.42368	1.3079e-05	5.04247e-05
AL158196.1	0.109747	0.268233	1.28931	7.22585e-06	3.0006e-05
ZNF582-AS1	0.596004	0.266903	-1.159	2.40229e-06	1.18162e-05
AC119674.1	0.0449901	0.105728	1.23267	5.68849e-05	0.000178888
AL731563.3	0.119042	0.277208	1.2195	1.94303e-07	1.42689e-06
AP000424.2	0.0504341	0.197717	1.97097	4.51372e-05	0.000146878
AC099509.1	0.167472	0.385108	1.20134	0.01335	0.0211903
AC005256.1	0.450921	1.35572	1.58812	0.000845678	0.00187624
AL162734.1	0.11627	0.423705	1.86558	2.35343e-07	1.69348e-06
NCAM1-AS1	0.121127	0.0363759	-1.73546	0.0245923	0.0364253
LINC01553	0.00207769	0.0162819	2.97022	5.68489e-05	0.000178847
AL161733.1	0.0167841	0.149658	3.1565	7.37677e-05	0.000223836
AL117350.1	0.0969274	0.207392	1.09738	2.8927e-05	9.96108e-05
AC106038.1	0.0181501	0.0375411	1.04849	0.0333162	0.0475298
LINC01050	0.00121	0.247971	7.67902	6.59953e-16	3.24408e-13
AC024361.3	0.0951577	0.38859	2.02986	4.63757e-09	6.11988e-08
SNHG4	0.5028	1.68207	1.74218	1.25747e-13	1.24306e-11
AC245100.5	0.318928	0.739172	1.21268	0.000425638	0.00103322
AC016730.1	0.0210607	0.0737803	1.80868	0.0243251	0.0360906
AL589765.6	0.0296146	0.177208	2.58106	8.97833e-10	1.57974e-08
AP000487.2	0.0971298	0.266132	1.45416	1.55571e-05	5.87687e-05
AL731563.2	0.0767135	0.161417	1.07324	0.0164704	0.025495
DUXAP8	0.0356562	0.552586	3.95398	1.76314e-15	5.13597e-13
LINC01227	0.00622114	0.0214049	1.78269	0.00793568	0.0133364
AC011462.4	0.258042	0.719091	1.47857	4.39492e-09	5.87858e-08
AC007922.2	0.069093	0.215816	1.64319	2.00046e-05	7.27063e-05
LINC02147	0.13364	0.0612454	-1.12567	5.35325e-07	3.40091e-06
AC008700.1	0.0228154	0.0598075	1.39032	0.000425044	0.0010321
U47924.1	0.0687584	0.237272	1.78693	3.01499e-07	2.10594e-06
LINC02762	1.04297	0.445766	-1.22634	1.77657e-06	9.16695e-06
AL358075.1	0.0876144	0.178874	1.0297	8.46883e-06	3.45474e-05
ISM1-AS1	0.028647	0.114468	1.99848	1.16987e-05	4.57308e-05
AC009704.2	0.140294	0.409288	1.54466	4.58698e-09	6.06329e-08
AP001442.1	0.0943147	0.211777	1.16699	4.31716e-07	2.84138e-06
AL136162.1	0.161975	0.368563	1.18614	3.93669e-05	0.000130587
MAFA-AS1	0.0271879	0.161244	2.56821	0.00202175	0.00402882
AL450263.1	0.340301	0.713694	1.06849	5.08432e-06	2.23416e-05
AC144836.1	0.0781914	0.222127	1.5063	5.83215e-06	2.50381e-05
AP002518.2	0.197796	0.0890803	-1.15084	0.0102038	0.0166812
AP000317.1	0.288822	0.116706	-1.30731	0.00838676	0.0139957
AL353807.2	0.0739805	0.299928	2.0194	1.66422e-08	1.78325e-07
LINC00698	0.00682365	0.036156	2.40562	4.80446e-06	2.13125e-05
PRC1-AS1	0.0958491	0.277642	1.53439	3.63888e-09	5.01222e-08
AL008718.3	0.149529	0.348775	1.22187	4.05191e-05	0.000133844
LINC01354	0.242252	0.0810055	-1.58042	1.8928e-08	1.97701e-07
AL390728.5	2.13274	6.09163	1.51412	1.23097e-11	4.93957e-10
LINC01297	0.0034228	0.0439969	3.68415	2.84964e-06	1.36995e-05
AC097641.2	0.288463	0.677742	1.23235	1.93534e-09	2.97876e-08
GRTP1-AS1	0.145852	0.306763	1.07262	1.78953e-05	6.61092e-05
LINC01569	0.496039	1.01499	1.03294	1.07436e-06	6.05292e-06
FLJ42969	0.0114114	0.0792205	2.79539	0.000451562	0.00108909
AC106875.1	0.00112004	0.326763	8.18855	6.50675e-07	3.99497e-06
AC007285.1	0.0891155	0.263122	1.56199	1.57413e-08	1.70766e-07
AL121992.3	0.385624	1.01184	1.39171	3.71756e-08	3.55701e-07
AF111169.3	0.0615706	0.170766	1.47171	2.78256e-07	1.954e-06
CLEC12A-AS1	0.0124737	0.0357538	1.51921	0.000118066	0.000335594
AC009262.1	0.00339765	0.102978	4.92165	6.38226e-07	3.94317e-06
AL033528.2	0.02973	0.0698139	1.23159	0.00257074	0.00496534
AC079601.1	0.0098523	0.0220824	1.16437	0.0342172	0.0486036
AC008543.1	0.0844803	0.194296	1.20157	3.30927e-09	4.63946e-08
Z97192.2	0.0489517	0.132165	1.43291	3.61505e-05	0.000121272
LINC01814	0.0667818	0.277921	2.05715	1.1173e-13	1.17168e-11
LINC00567	0.00716023	0.0606212	3.08175	4.81439e-06	2.13445e-05
AC093001.1	0.117828	3.87174	5.03823	1.98669e-05	7.22724e-05
AC002398.1	0.584019	1.34858	1.20736	3.27793e-09	4.62024e-08
GS1-594A7.3	0.181267	0.0552338	-1.7145	0.000869721	0.00192361
PLCXD2-AS1	0.0282038	0.0983674	1.80229	6.8435e-07	4.16596e-06
AC114316.1	0.00791771	0.0502065	2.66472	0.00151434	0.00313488
AC010478.1	1.06944	0.404643	-1.40213	0.00142356	0.00297457
MIR17HG	0.121687	0.541997	2.15511	1.10448e-11	4.57195e-10
AC016526.2	0.0904709	0.279579	1.62773	5.12518e-07	3.2772e-06
GLIS3-AS1	0.064649	0.269869	2.06156	0.000145215	0.000402579
LINC02182	0.021069	0.154173	2.87135	0.00303958	0.00575224
AC022028.2	0.00194859	0.0220999	3.50354	4.06616e-05	0.000134258
AL353597.1	0.00755324	0.0360067	2.2531	0.000871152	0.00192623
AL450344.3	0.14745	0.334676	1.18254	5.04959e-05	0.000162098
LINC01498	0.00306571	0.0170032	2.47151	3.2101e-05	0.000109296
AP000829.1	0.0105228	0.0975092	3.21202	0.00481727	0.00857966
AC106782.5	0.364509	0.973646	1.41744	3.55478e-11	1.15055e-09
LINC01293	0.0384149	0.15623	2.02393	0.000193605	0.000516172
AC005224.2	0.0681629	0.185594	1.44509	6.60441e-05	0.000202984
AC131009.3	0.433762	2.03612	2.23085	4.46417e-17	4.38884e-14
LINC02465	0.00404501	0.0236597	2.54822	0.000292371	0.000742012
AC022973.3	0.188647	0.715947	1.92417	1.66046e-10	4.05576e-09
AL158063.1	0.0803387	0.24321	1.59804	1.86687e-05	6.85478e-05
AL078459.1	0.0977051	0.29609	1.59953	1.0236e-11	4.28959e-10
LINC01775	0.118584	0.335926	1.50223	6.88757e-07	4.1863e-06
ASAP1-IT2	0.114151	0.310613	1.44418	9.73952e-08	7.89704e-07
LINC02331	0.0164967	0.203459	3.62449	7.93164e-06	3.25417e-05
AL138963.1	0.504086	1.23435	1.29201	8.00739e-06	3.28182e-05
AC007347.1	0.106796	0.305877	1.51809	3.68008e-06	1.69237e-05
AC079866.2	0.120425	0.242724	1.01118	0.000278403	0.000711154
AP001922.1	0.0138574	0.0322072	1.21672	3.68699e-05	0.000123344
AC004817.4	0.00992644	0.0321592	1.69588	0.00571595	0.00998355
AP000350.7	0.0229598	0.065259	1.50707	1.21322e-08	1.35925e-07
AC092802.2	0.0807134	0.189083	1.22814	7.4091e-07	4.43812e-06
AC108516.2	0.071274	0.217715	1.611	8.14744e-07	4.8144e-06
AP003555.1	0.230665	1.58422	2.7799	7.52795e-13	5.33399e-11
LINC01967	0.0105598	0.213186	4.33546	2.34741e-06	1.15679e-05
SLC12A9-AS1	0.569739	1.76235	1.62912	2.02076e-11	7.39224e-10
AL390067.1	0.0485702	0.153479	1.6599	9.45296e-06	3.81074e-05
AC233280.1	0.0576619	0.167674	1.53996	1.98272e-07	1.45197e-06
AC040160.1	0.210277	0.433318	1.04314	1.26014e-07	9.87151e-07
AP000355.1	0.0233593	0.0827327	1.82446	0.000172376	0.000467819
AL023802.1	0.00797996	0.0279826	1.81008	4.56497e-05	0.0001483
AC007598.1	0.0757147	0.156403	1.04662	0.0130137	0.0206857
AC020978.2	0.0214615	0.106245	2.30757	4.47975e-08	4.13536e-07
AC139792.1	0.134601	0.35482	1.3984	0.000367753	0.000908409
AC005261.2	0.0567419	0.136301	1.26431	2.35105e-05	8.36153e-05
AL161725.1	0.063248	0.148062	1.22711	1.69739e-05	6.33902e-05
AP001429.1	0.126107	0.357212	1.50213	1.05891e-09	1.81513e-08
AC023154.1	0.0100016	0.0260795	1.38268	5.31406e-05	0.000169074
AC126118.1	0.136558	0.291275	1.09287	3.04202e-05	0.00010425
AC093817.1	0.00575967	0.107352	4.22022	6.20201e-09	7.74266e-08
AL031768.1	0.120053	0.243659	1.02119	7.76321e-05	0.000233937
LINC00501	0.0524762	0.319538	2.60625	2.14254e-09	3.2406e-08
LINC02261	0.00487293	0.0298905	2.61683	0.00130082	0.00275025
AP002768.1	0.0472118	0.142853	1.59731	0.00276513	0.00529787
CATIP-AS2	0.143367	0.491661	1.77795	3.07896e-08	3.04221e-07
AL590666.2	4.10223	9.00044	1.13359	2.72968e-05	9.51215e-05
AC023813.3	0.0553155	0.158098	1.51506	1.03335e-05	4.09642e-05
AC087276.3	0.180316	0.405402	1.16882	0.00377982	0.00695073
AP000593.3	0.0838059	0.269661	1.68602	1.29045e-06	7.09251e-06
LINC02832	0.0219311	0.0635723	1.53542	0.000182974	0.000492166
ACSL3-AS1	0.0845179	0.169548	1.00436	0.000279646	0.000714095
AF127577.3	0.00994693	0.432584	5.44259	2.80474e-10	6.30265e-09
AC089999.2	0.207622	0.419938	1.01622	1.54781e-05	5.85264e-05
AL136097.2	0.0481824	0.103903	1.10865	0.0313666	0.0451498
AC013564.1	0.0155252	0.0669212	2.10785	1.65024e-06	8.65277e-06
Z95114.4	0.0167712	0.0335649	1.00096	0.00495217	0.00878611
AC011503.1	0.101866	0.0465782	-1.12895	1.33066e-08	1.47404e-07
AL354733.2	0.0363369	0.0886687	1.28699	2.26021e-07	1.62963e-06
AC073957.3	0.297813	1.18318	1.99019	3.60337e-13	2.9217e-11
AC083902.1	0.492536	0.0867727	-2.50492	0.0190648	0.0290365
AC008808.1	0.237142	0.0711102	-1.73762	0.00193287	0.00387609
AC093732.1	0.110819	0.591406	2.41595	1.52613e-10	3.78645e-09
LINC01592	0.00363964	0.0286057	2.97444	1.96214e-05	7.16113e-05
AC100778.2	0.139711	0.332033	1.24888	1.80753e-08	1.90822e-07
MAP3K2-DT	0.308212	0.660549	1.09975	1.10899e-06	6.22125e-06
AC114730.1	0.113552	0.287298	1.33919	3.85043e-08	3.6752e-07
AL139082.1	0.0203604	0.0799853	1.97397	1.15783e-10	2.99549e-09
UBE2Q1-AS1	0.0980413	0.391112	1.99612	2.00132e-10	4.71268e-09
SIGLEC10-AS1	0.0263165	0.0906929	1.78503	1.22491e-05	4.75279e-05
AC130324.1	0.207619	0.438965	1.08017	1.34039e-06	7.31079e-06
AC023043.3	0.496365	1.58252	1.67275	1.43218e-11	5.4416e-10
LL22NC01-81G9.3	0.0119465	0.0320195	1.42236	0.000991383	0.00216831
AC009630.2	0.00731525	0.0341777	2.22408	1.44329e-06	7.78562e-06
KLHL7-DT	0.114442	0.296373	1.3728	0.000551496	0.00129202
DSCR9	0.0518026	0.138825	1.42217	1.28853e-06	7.09188e-06
AC092718.3	3.64788	10.2265	1.48718	7.88019e-13	5.53373e-11
LINC01940	0.00475523	0.0661516	3.79819	0.0180668	0.027682
AC099489.3	0.0306716	0.0728281	1.24759	8.0694e-08	6.73735e-07
LINC01671	0.104907	0.608008	2.53498	0.000807872	0.001801
AC010776.2	0.105031	0.0394099	-1.41419	0.000127986	0.000359991
PDC-AS1	0.0919974	0.200907	1.12686	2.10005e-05	7.60098e-05
LINC01250	0.0139071	0.0280584	1.01261	0.00137547	0.00288636
CSE1L-AS1	0.0471091	0.18879	2.00271	1.4301e-05	5.44419e-05
AC017002.1	0.00599633	0.0544294	3.18223	1.62614e-06	8.55493e-06
SAP30-DT	1.37379	0.525974	-1.3851	0.000591193	0.00136999
AP005262.1	0.00314535	0.451295	7.16471	1.758e-06	9.1025e-06
AL031963.2	0.0142801	0.0765431	2.42227	4.35766e-05	0.000142507
LINC00163	0.124971	0.0412871	-1.59783	0.00148061	0.00307418
AL137191.1	0.0423095	0.0924447	1.12761	1.89116e-05	6.93103e-05
AL592431.1	0.0312823	0.0757466	1.27583	0.0239503	0.0356019
AC090220.1	0.0275423	0.0560044	1.02389	0.00955106	0.0157416
AC055854.1	0.0101576	0.0299086	1.558	0.00377375	0.00694282
AL358333.2	0.0370171	0.0845438	1.19151	0.00398575	0.00728006
AC004223.2	0.0835774	0.198297	1.24647	4.51157e-05	0.000146869
AC087269.1	0.0490982	0.548883	3.48276	1.18801e-10	3.0635e-09
AC073283.1	0.0806078	0.546157	2.76032	2.85402e-13	2.52212e-11
AC062028.1	0.0151948	0.0486341	1.67839	8.21175e-06	3.35683e-05
LINC02185	0.296018	0.141157	-1.06839	0.00014731	0.000407381
AC087491.1	0.309714	1.25288	2.01625	8.87144e-05	0.000263298
AL161457.1	0.265364	0.0653848	-2.02095	0.00436378	0.00787362
AL023803.3	0.0357977	0.11576	1.6932	1.98514e-06	1.00795e-05
AP005432.1	0.0275525	0.0981327	1.83255	8.70113e-10	1.5419e-08
AL117329.1	0.00412974	0.303697	6.20044	1.58086e-09	2.49168e-08
AP002884.1	0.0161795	0.0520423	1.68552	0.00143648	0.00299919
AL354928.1	0.0545939	0.219892	2.00998	1.05875e-08	1.21563e-07
AC130371.2	1.22355	0.545759	-1.16473	9.08966e-08	7.46244e-07
AC103702.2	2.29077	8.68034	1.92192	1.97302e-09	3.03082e-08
LINC01655	0.0501058	0.44801	3.16048	1.07564e-08	1.23142e-07
ADORA2A-AS1	0.0692843	0.202501	1.54733	0.0126053	0.0201476
AC005550.2	0.797911	1.90382	1.2546	0.00128295	0.00272126
AC022098.4	0.0540965	0.117617	1.1205	0.00124961	0.00265987
L29074.1	0.00816765	0.0880626	3.43054	9.15676e-09	1.08135e-07
AC019186.1	0.086965	0.226056	1.37818	1.31657e-06	7.21593e-06
AC121493.1	0.143634	0.307328	1.09738	1.88141e-05	6.90174e-05
AC117386.2	0.0348645	0.294872	3.08026	1.64061e-06	8.61952e-06
AC083806.2	0.049836	0.138945	1.47925	2.23574e-09	3.35204e-08
CARNMT1-AS1	0.15443	0.345567	1.16201	1.70889e-05	6.37181e-05
AC067945.2	0.13106	0.28088	1.09972	2.86161e-05	9.88431e-05
AL139351.1	0.0284518	0.0942168	1.72747	0.0111464	0.0180607
AC093157.2	0.286236	0.614957	1.10328	6.2003e-08	5.40038e-07
AC092681.3	0.0221412	0.059792	1.43322	0.00468147	0.00837383
AC244100.2	0.015546	0.0583417	1.90798	1.06376e-06	6.01188e-06
AC016877.1	0.0369593	0.101683	1.46007	0.0101607	0.0166244
SUV39H2-DT	0.297819	0.656731	1.14087	4.80953e-09	6.30449e-08
TAX1BP1-AS1	0.033963	0.102761	1.59725	1.24314e-06	6.86882e-06
AL512306.3	0.0991918	0.248789	1.32663	0.00582312	0.0101572
AC022509.2	0.158594	0.437467	1.46384	0.000226228	0.00059189
AL031709.1	0.0910465	0.269707	1.56671	1.24299e-07	9.75658e-07
LPGAT1-AS1	0.0107629	0.037739	1.80999	8.98405e-05	0.000266238
AC006967.3	0.0100786	0.0685465	2.76579	0.000420223	0.00102165
BVES-AS1	0.404487	0.111913	-1.85372	6.32961e-08	5.50082e-07
AP005263.1	0.00768278	0.0232025	1.59458	0.00762478	0.0128633
AC015909.1	0.0277349	0.0731755	1.39966	0.00690296	0.0117821
AC027449.1	0.0789247	0.304405	1.94744	1.93759e-05	7.08469e-05
SNHG15	2.08963	4.52177	1.11364	1.13444e-12	7.56135e-11
PSORS1C3	0.580091	2.92933	2.33622	3.32913e-07	2.2968e-06
LINC01287	0.00762629	0.449574	5.88143	0.00171	0.00348605
AC245884.1	0.0502122	0.153955	1.61639	0.000120524	0.000341223
AL596087.2	0.0238416	0.0827339	1.795	0.00110943	0.00239585
AC093520.1	0.00612838	0.0998311	4.02591	1.97865e-13	1.89782e-11
LINC01081	0.73045	0.265178	-1.46182	4.40801e-08	4.08351e-07
TYMSOS	1.0139	2.26527	1.15976	6.73899e-06	2.83283e-05
AC078950.1	0.0192475	0.0435301	1.17734	0.0207549	0.0313451
AC091151.1	0.02224	0.0795303	1.83835	0.000385767	0.000948439
AC010542.4	0.0201313	0.0487853	1.277	5.62106e-06	2.4291e-05
AC092969.1	0.0125134	0.200119	3.99931	0.000203412	0.000539573
AL353804.2	0.139091	0.363531	1.38605	6.49913e-06	2.74079e-05
AC114550.3	0.029479	0.0828747	1.49125	7.40969e-05	0.000224662
LINC00332	0.181878	0.0386705	-2.23367	7.92627e-05	0.000237486
LINC01798	0.305979	0.112175	-1.44768	0.00745765	0.0126084
AL023495.1	0.00814927	0.0265557	1.70428	0.00733417	0.0124237
AC010273.2	0.0904246	0.188723	1.06148	8.45617e-07	4.96485e-06
Z95624.1	0.0117895	0.0291943	1.30819	0.0129637	0.0206188
AC009093.1	0.0576037	0.275199	2.25624	1.09645e-12	7.37058e-11
AC079360.1	0.0487614	0.141078	1.53268	0.000128494	0.000361058
AC127024.2	0.232593	0.572946	1.30059	9.29787e-06	3.75206e-05
LINC01526	0.00739959	0.0491522	2.73174	3.61625e-05	0.000121272
AL133371.3	0.0210718	0.0680049	1.69033	0.00103853	0.00226135
BSN-DT	0.0154445	0.0379665	1.29763	0.0176373	0.0271145
AL355472.2	0.0663873	0.193431	1.54284	0.00110719	0.00239166
DENND5B-AS1	0.0934985	0.222285	1.2494	1.58132e-05	5.95932e-05
LINC01981	0.00131305	0.0258406	4.29864	4.60798e-07	2.99373e-06
AC005089.1	0.107467	0.571876	2.4118	2.15196e-08	2.21649e-07
LINC00485	0.00316023	0.0150752	2.25407	0.0104091	0.0169744
AL132780.2	0.188793	0.420591	1.15561	4.20994e-08	3.93245e-07
AC007773.1	0.171954	0.448213	1.38216	1.01683e-07	8.19406e-07
AL049835.1	0.253521	0.664211	1.38954	0.000156524	0.00042954
AC009509.1	1.78215	0.674421	-1.4019	7.79253e-05	0.000234641
AL031056.1	0.00507129	0.018562	1.87192	0.00156585	0.00323019
HM13-IT1	1.28605	3.12563	1.2812	5.88575e-09	7.46748e-08
U73169.1	0.139098	0.334303	1.26506	5.75155e-05	0.000180438
AC079160.1	0.00499772	0.092327	4.20741	7.21544e-05	0.000219534
AC083843.1	0.0125837	0.0390788	1.63483	0.000414376	0.00100931
LINC01585	0.0253021	0.0799124	1.65916	2.8693e-08	2.86384e-07
AL354696.1	0.52127	1.17995	1.17863	8.59536e-07	5.03369e-06
DLGAP4-AS1	0.18396	0.370588	1.01043	1.51547e-05	5.73867e-05
AC020907.1	0.215202	0.808531	1.90961	0.000271857	0.000696923
LINC01909	0.162818	0.439045	1.43111	3.8872e-08	3.68792e-07
HAGLROS	0.235671	0.703729	1.57824	1.66177e-05	6.2178e-05
AC087257.1	0.0540046	0.154053	1.51227	4.75494e-05	0.000153647
AC006116.7	0.0290095	0.063971	1.14089	0.000124749	0.000351945
AC105219.3	0.148764	0.506248	1.76682	1.33866e-10	3.42949e-09
AP000915.1	0.170554	0.0497736	-1.77678	0.00134492	0.00283131
LINC00574	0.130476	0.330711	1.34179	0.00452343	0.00813257
AC027088.3	0.0200568	0.0650776	1.69807	0.00603316	0.0104748
LINC00336	0.0616949	0.149217	1.27419	0.000457494	0.00110037
LINC01551	0.0106878	0.033344	1.64146	0.0323679	0.0463957
LRRC3-DT	0.464345	0.0765254	-2.60119	0.0032012	0.00601231
AL662890.1	0.040354	0.184544	2.19318	9.74312e-07	5.59815e-06
AC027020.2	0.373977	0.758226	1.01968	0.000356625	0.000883977
AC026471.3	0.189481	0.748156	1.98128	5.62649e-08	4.96478e-07
LINC01087	0.00558726	0.0984672	4.13943	0.000303796	0.000768529
LINC02561	0.0357684	0.119487	1.7401	6.89327e-06	2.8915e-05
LINC02881	0.0422899	0.017981	-1.23384	0.023432	0.0349087
LINC01767	0.164571	0.392038	1.25228	0.0347322	0.0492729
AC090227.3	0.0130095	0.0921345	2.82417	7.18808e-06	2.98965e-05
LINC01283	0.00244482	0.0315439	3.68956	9.87744e-07	5.6575e-06
WASIR1	0.0120651	0.0461464	1.93538	0.0142599	0.0224578
AC061992.2	0.143922	0.368807	1.35758	5.53276e-08	4.917e-07
AC092614.1	0.120774	0.296762	1.297	1.80077e-07	1.34374e-06
AL135838.1	0.0427651	0.0855789	1.00082	0.0080751	0.0135475
AC083805.2	0.0693805	0.157127	1.17933	0.000600981	0.00139062
AL355490.2	0.0655997	0.173773	1.40545	6.18251e-05	0.000191741
BLACE	0.00446663	0.0229593	2.36182	0.00277962	0.00532053
AC011595.1	0.0513519	0.1683	1.71255	6.23197e-07	3.86549e-06
AL645940.1	0.114735	0.242573	1.08012	0.000107956	0.000311473
AC093702.1	0.885823	0.22147	-1.99991	0.0203162	0.0307755
AP003071.4	2.61667	0.9579	-1.44979	0.017073	0.0263498
AC000403.1	0.127236	0.316926	1.31664	5.96569e-06	2.54862e-05
LINC02068	0.0790554	0.260684	1.72137	4.03065e-06	1.83032e-05
TIMMDC1-DT	0.0343452	0.146483	2.09255	5.34584e-08	4.79966e-07
ZBTB40-IT1	0.239532	0.519979	1.11824	1.42541e-05	5.429e-05
AC024884.2	0.0216528	0.105752	2.28806	1.66967e-09	2.60554e-08
CD44-AS1	0.391872	1.31157	1.74284	1.24922e-07	9.79569e-07
AC246787.2	0.747415	0.241219	-1.63156	0.0232632	0.0346787
BMS1P4	0.158293	0.33664	1.08861	2.78742e-09	4.04485e-08
LINC02671	0.00730603	0.0342252	2.2279	0.000726765	0.00164206
AC093484.2	0.0182533	0.0444388	1.28366	0.00453004	0.00814185
PEF1-AS1	0.103557	0.321038	1.63232	1.19086e-06	6.60516e-06
AC080129.2	0.229036	0.887543	1.95424	2.73513e-05	9.52389e-05
LINC01120	0.0173816	0.0693115	1.99553	0.000785874	0.00175793
AC048341.1	0.145516	0.330249	1.18237	2.76989e-08	2.77872e-07
AC129492.1	0.103199	0.418684	2.02043	1.22751e-05	4.76054e-05
PTOV1-AS2	1.14357	2.54956	1.1567	9.50974e-10	1.65474e-08
AL592494.2	0.182894	0.391839	1.09925	0.0151241	0.0236718
AC107953.2	0.00624678	0.0317478	2.34547	1.71185e-05	6.37786e-05
AC034229.4	0.133582	0.413564	1.63038	1.53171e-06	8.14932e-06
AF001548.1	5.16366	1.2823	-2.00966	3.51314e-05	0.000118283
AL359921.1	0.284469	0.631715	1.151	3.40173e-08	3.29912e-07
AC087190.2	0.0282484	0.065666	1.21698	0.00711118	0.0120955
AC239800.2	0.0542891	0.130741	1.26798	0.015861	0.0247072
LINC00862	0.0261163	0.113069	2.11418	6.81993e-09	8.34196e-08
AC027702.1	0.228567	0.584581	1.35479	1.7167e-08	1.82705e-07
PHACTR2-AS1	0.14777	0.376907	1.35085	8.1267e-07	4.80575e-06
AC005086.2	0.324353	0.781804	1.26924	1.47287e-06	7.89646e-06
AC025287.2	0.0445028	0.107969	1.27864	9.33813e-05	0.000275073
AP001610.2	0.0757014	0.243501	1.68553	4.8205e-06	2.13475e-05
GYG2-AS1	0.0156867	0.0468769	1.57934	0.00029109	0.00073924
EAF1-AS1	0.0415283	0.0861354	1.05251	1.02909e-05	4.08162e-05
LINC01989	0.0292185	0.081827	1.4857	0.00391016	0.00715861
AL109935.1	0.0957908	0.192414	1.00625	0.00585924	0.0102067
MELTF-AS1	0.639355	1.87622	1.55314	6.32952e-12	2.94566e-10
SNHG14	1.10617	0.436096	-1.34286	4.64869e-06	2.06565e-05
LINC01303	0.0265084	0.0817561	1.62487	2.55496e-08	2.5862e-07
AC069281.1	0.0263283	0.0822817	1.64396	0.000259924	0.000669386
AL589740.1	0.00287657	0.0222092	2.94873	3.68584e-05	0.000123344
AC104462.1	0.0339361	0.0984034	1.53589	0.000657542	0.00150768
AC024267.5	0.12037	0.317169	1.39777	7.18952e-07	4.33299e-06
AC025178.1	0.187437	0.392492	1.06626	2.4947e-05	8.80646e-05
AC023302.1	0.0675549	0.249021	1.88213	6.27333e-08	5.45794e-07
PINCR	0.00291495	0.0408885	3.81015	6.85111e-05	0.000209715
AC004156.1	0.039908	0.0834154	1.06364	3.03706e-05	0.000104126
AL353608.3	0.0023359	0.00772002	1.72463	0.00017159	0.000466329
AC007378.1	0.0429376	0.0894196	1.05835	0.00073221	0.00165246
Z98257.1	0.0454769	0.507763	3.48095	1.99264e-07	1.45679e-06
AC132872.2	0.023684	0.0580634	1.29372	3.19914e-06	1.51028e-05
AC093788.1	0.206086	0.679188	1.72056	1.25847e-10	3.23459e-09
Z99916.1	0.0737622	0.164417	1.15641	0.00130888	0.00276506
AC009093.2	0.0724235	0.204763	1.49942	8.61915e-10	1.5337e-08
AP001160.4	0.261441	0.546669	1.06418	5.47019e-05	0.00017334
MRAP-AS1	0.0669728	0.15643	1.22387	3.27381e-05	0.000111321
CASC20	0.0311111	0.191251	2.61996	9.02125e-05	0.000266758
AC016229.2	0.019103	0.0699972	1.8735	0.00098131	0.00214986
AC090921.1	0.0173588	0.0655709	1.91739	1.82112e-05	6.69763e-05
LINC01010	0.0275712	0.125932	2.19141	2.12878e-06	1.06846e-05
AC000124.1	0.0827938	0.0353426	-1.22812	0.000725811	0.00164037
AC138123.1	0.0270732	0.0677983	1.32439	0.003956	0.00723579
LINC02338	0.00433544	0.0166659	1.94265	0.00333047	0.00621011
AC074029.3	0.10589	0.264133	1.3187	4.99251e-05	0.000160729
LINC00691	0.00814971	0.0199769	1.29351	0.00478261	0.0085276
AC079385.2	0.0162366	0.0400129	1.30121	0.0139954	0.0220898
AC009269.5	0.109102	0.25496	1.22459	1.00903e-05	4.01621e-05
AL049552.1	0.317966	0.728049	1.19516	1.41023e-06	7.64103e-06
AC087667.1	0.0169582	0.0634205	1.90296	0.000865477	0.0019153
AC009365.3	0.0337457	0.0856269	1.34336	3.25945e-06	1.53598e-05
AP001189.5	0.0139952	0.0309995	1.14731	0.00863129	0.0143794
AC117490.2	0.191247	0.386552	1.01522	2.67287e-05	9.36262e-05
LINC02883	0.0785111	0.241446	1.62073	4.35474e-08	4.03892e-07
RIPOR3-AS1	0.051593	0.145582	1.49659	3.2941e-05	0.000111866
AL158835.1	0.0143416	0.0390087	1.44359	6.19818e-06	2.62796e-05
FAM155A-IT1	0.0364929	0.129603	1.82841	0.00603902	0.0104826
AC012150.1	0.0047532	0.0463193	3.28464	4.24564e-06	1.91688e-05
LINC02392	0.00939191	0.0442778	2.23709	0.010897	0.0176784
LINC01783	0.166682	0.0800125	-1.0588	0.000186938	0.000500772
AL592435.1	0.0530196	0.121333	1.19437	0.000102346	0.000297607
AP000442.1	0.395623	0.798672	1.01348	4.43937e-08	4.10289e-07
AL137246.1	0.0193939	0.0608671	1.65006	0.000218158	0.000573467
AJ009632.2	0.0306034	0.142638	2.22059	2.37961e-09	3.54463e-08
AC090983.1	0.00467003	0.0117922	1.33633	0.00370578	0.00683536
AC004264.1	0.149398	0.91999	2.62246	1.49547e-15	4.52379e-13
SRD5A3-AS1	0.124599	0.25314	1.02264	2.29386e-06	1.13538e-05
LINC00184	0.0119851	0.0669124	2.48103	3.2728e-07	2.2639e-06
LINC01094	0.231084	0.728624	1.65676	7.04117e-11	1.9849e-09
AC023632.5	0.287624	0.679825	1.24098	0.000189731	0.000507909
AP003025.1	0.00581239	0.0234509	2.01244	0.0153782	0.0240218
AL139124.1	0.083624	0.220696	1.40007	3.02401e-06	1.43709e-05
AC067930.2	0.0509109	0.178701	1.8115	2.48737e-07	1.77847e-06
AC108861.1	0.142946	0.0346213	-2.04574	0.00953536	0.0157256
AC008760.2	0.513247	2.05423	2.00087	1.00812e-07	8.13214e-07
AC005740.3	0.087759	0.232379	1.40486	5.97336e-06	2.55051e-05
AC069366.2	0.032618	0.0854283	1.38905	0.00487933	0.00867253
AC104794.4	0	0.114029	Inf	3.9961e-11	1.26731e-09
AC007601.1	0.0647417	0.167334	1.36996	3.1276e-06	1.48095e-05
LMO7-AS1	0.253418	0.890135	1.81251	2.1522e-08	2.21649e-07
AC092112.1	0.0956252	1.0607	3.47148	2.53188e-07	1.80701e-06
LINC02827	0.0123109	0.0539959	2.13292	0.00034165	0.000850341
AC004080.2	0.147051	1.23011	3.0644	5.31948e-11	1.57454e-09
HOTTIP	0.126859	1.34091	3.40191	8.35047e-12	3.73161e-10
AC011092.2	0.0288735	0.0795547	1.4622	0.000777683	0.0017411
AC073964.1	0.0435596	0.159761	1.87486	0.00114659	0.00246661
AC004241.4	0.0186054	0.0588084	1.6603	2.8184e-05	9.76507e-05
AC073316.2	0.0312081	0.111376	1.83544	0.000692161	0.00157382
AC009268.2	0.0534354	0.252056	2.23788	2.39005e-10	5.54505e-09
AP001347.1	0.880581	0.306489	-1.52262	0.000303212	0.000767315
AC005722.4	0.577019	0.138812	-2.05548	5.07679e-05	0.000162842
AL391244.1	0.77067	0.35946	-1.10028	1.3364e-07	1.03759e-06
PLS3-AS1	0.100924	0.247346	1.29327	1.05324e-06	5.97674e-06
LINC02340	0.0709166	0.397112	2.48535	8.66417e-08	7.18816e-07
AC130456.2	0.395557	0.88538	1.16241	0.020715	0.0312954
AL132639.3	0.154704	0.337068	1.12352	8.85556e-08	7.30839e-07
LINC02421	0.0362617	0.0989751	1.44862	0.000115609	0.000329766
AL356740.1	0.155948	0.404889	1.37646	0.00138371	0.00290287
AC011491.2	0.0769268	0.162892	1.08236	0.00127897	0.00271355
BNC2-AS1	0.73059	0.332637	-1.13511	0.000173284	0.000469634
AC073957.1	0.0136424	0.073149	2.42274	1.01079e-05	4.02119e-05
AP002812.2	0.13366	0.349303	1.38591	6.96646e-07	4.22445e-06
LINC00635	0.00704481	0.0260441	1.88632	0.000233507	0.000608122
AL512506.1	0.0904915	0.309981	1.77633	4.58948e-07	2.9891e-06
AC139720.1	0.0978767	0.499006	2.35002	1.93519e-06	9.85129e-06
AL360169.2	0.0639387	0.165409	1.37128	9.39862e-05	0.00027644
IDI2-AS1	0.0782821	0.174553	1.15691	3.53164e-06	1.63486e-05
AC136475.3	1.32416	7.37601	2.47777	6.40281e-09	7.94291e-08
AL121992.1	0.0308719	0.0960792	1.63793	1.55217e-07	1.1806e-06
LINC01952	0.0954617	0.204956	1.10232	0.00314243	0.00592162
AC013480.1	0.0135568	0.0966433	2.83366	7.8232e-05	0.000235384
AL035252.3	0.197117	0.702974	1.83442	1.37536e-12	8.86654e-11
P4HA3-AS1	0.00779901	0.0270793	1.79583	0.000165934	0.000453307
AC120498.10	0.501299	0.204369	-1.29449	0.000217538	0.000572028
AC073263.2	0.0126322	0.0324995	1.36331	0.00462631	0.00828837
ARHGAP26-AS1	0.0522163	0.108813	1.05928	0.0322212	0.0462191
AC099811.4	0.0782584	0.177334	1.18015	0.000285247	0.000726277
AP005131.2	0.108407	0.242178	1.15961	0.00177224	0.00359709
AC073487.1	0.285549	0.635147	1.15335	1.42153e-06	7.67878e-06
Z97192.3	0.0305914	0.079689	1.38126	0.000577172	0.00134184
PRECSIT	0.240512	0.792354	1.72004	3.24689e-09	4.60122e-08
AC018552.2	0.035737	0.0918519	1.36189	0.00125716	0.00267376
AL360091.2	0.0470296	0.111645	1.24728	0.00405973	0.00740483
AC010271.2	0.0321746	0.107006	1.7337	0.000466652	0.00111795
AC096734.1	0.0232625	0.0706196	1.60206	0.0013112	0.00276922
BARX1-DT	1.33005	0.397059	-1.74406	0.000273315	0.000700105
HMGA1P4	0.646925	1.80175	1.47773	9.92292e-07	5.66769e-06
AC021739.2	0.190027	0.421578	1.1496	4.00956e-07	2.6612e-06
AC021092.1	0.0401629	0.0911742	1.18276	0.0178125	0.0273583
MRGPRF-AS1	0.26548	0.063236	-2.06978	7.31621e-07	4.39588e-06
AC015908.3	1.12842	0.398673	-1.50103	7.02679e-09	8.53361e-08
AC026191.1	0.0478292	0.128866	1.42991	4.32247e-08	4.01846e-07
AC008434.1	0.0880548	0.186993	1.08651	1.41644e-06	7.65659e-06
AC004835.1	0.0105575	0.0315861	1.58102	0.000125144	0.000352654
AC124852.1	0.383058	0.112962	-1.76173	6.67955e-07	4.08512e-06
LINC00974	0.0129346	0.0333573	1.36677	0.00867528	0.0144465
AL596247.1	0.280999	0.689014	1.29397	3.41055e-05	0.000115322
MIR924HG	0.16192	0.47635	1.55674	0.000315315	0.000794093
AF067845.1	0.0306198	0.0145999	-1.06851	0.00267881	0.00514878
AC009093.4	0.157342	0.373457	1.24703	3.21438e-05	0.000109395
LINC02774	0.0105738	0.0347594	1.71691	0.0212356	0.0319936
AC104662.1	0.0288008	0.0739692	1.36082	0.00274991	0.00527128
TNFRSF10A-AS1	1.38798	3.3426	1.26799	1.80224e-10	4.32152e-09
LINC00922	0.00489946	0.104983	4.42139	3.89426e-12	1.96335e-10
AL139130.1	0.00766734	0.0185675	1.27598	0.00101385	0.00221376
AC007879.4	0.0643991	0.137899	1.0985	0.0268893	0.0393313
AL591222.1	0.00498969	0.0158946	1.67151	0.000210546	0.000556058
YEATS2-AS1	0.117202	0.32691	1.47989	2.5842e-11	9.07356e-10
AADACL2-AS1	0.0592589	0.219389	1.88839	1.67406e-05	6.25572e-05
AC013400.1	0.0276096	0.0868629	1.65357	5.30149e-06	2.31646e-05
AC120193.1	0.0768605	0.199195	1.37387	9.52889e-06	3.83349e-05
AL590714.1	0.0209626	0.0519443	1.30915	0.0184615	0.0282216
AC084782.1	0.00486114	0.0116817	1.26489	0.00634431	0.0109335
FIRRE	0.0307271	0.393564	3.67902	1.40005e-14	2.50258e-12
WASHC5-AS1	0.0722785	0.367962	2.34792	4.78458e-14	5.78934e-12
AC009097.1	0.0510532	0.102371	1.00374	0.00076196	0.00171085
AL451074.5	0.0176253	0.0832157	2.23921	1.59683e-06	8.42893e-06
LINC01204	0.00881027	0.0297047	1.75343	0.00881791	0.0146592
MHENCR	1.69851	3.7206	1.13126	2.57337e-10	5.90074e-09
AC023389.1	0.516003	1.13703	1.13982	1.41642e-05	5.39998e-05
HDAC2-AS2	0.0419522	0.103927	1.30876	1.47588e-09	2.36411e-08
AC092794.2	0.0740326	0.243189	1.71584	0.000242275	0.000628668
LINC01429	0.00879695	0.0878483	3.31994	5.04258e-10	9.72981e-09
AL590666.3	0.00371581	0.0156036	2.07013	0.00011538	0.000329268
AC027801.5	0.0444419	0.190706	2.10136	5.28983e-08	4.76143e-07
LINC01675	0.0230012	0.0814401	1.82403	2.14486e-06	1.07448e-05
AC137834.2	0.0211796	0.0448412	1.08215	2.50941e-06	1.23046e-05
RRM1-AS1	0.0293073	0.0856511	1.54721	0.00171116	0.0034875
AP001972.4	0.0283185	0.071329	1.33274	0.00190836	0.00383379
AP003548.1	0.161055	0.0519112	-1.63344	7.17647e-05	0.000218686
LINC02416	0.144407	0.434802	1.59022	9.1535e-07	5.30135e-06
AC022150.2	0.689278	1.44222	1.06514	0.000112713	0.00032236
NRIR	0.0995567	0.430802	2.11343	2.09088e-08	2.16949e-07
AC117500.2	0.182812	0.419021	1.19666	1.84692e-07	1.3731e-06
SALRNA2	0.0163488	0.0390261	1.25525	0.000211442	0.000557719
AC069234.4	0.138211	0.32097	1.21556	0.00060397	0.00139712
AC005832.1	0.0217219	0.0546165	1.33019	0.0102144	0.016695
LEMD1-AS1	0.0123676	0.0829401	2.74551	7.39465e-09	8.90642e-08
NADK2-AS1	0.238158	0.481712	1.01625	1.21442e-05	4.7207e-05
AC109361.1	0.0153536	0.0493226	1.68367	1.31955e-07	1.02755e-06
AC073323.1	0.00338892	0.211985	5.967	2.52948e-11	8.96142e-10
AC131097.2	0.0371744	0.447418	3.58924	1.68302e-12	1.01045e-10
AL683807.1	0.213785	0.492282	1.20333	0.00103538	0.00225638
AL354793.1	0.0229173	0.103751	2.17861	5.01021e-07	3.21413e-06
AC097639.1	0.400832	1.04521	1.38273	2.19231e-08	2.24845e-07
TMEM105	0.0800083	0.252362	1.65727	2.23169e-05	8.01107e-05
AC127164.1	0.0514819	0.104219	1.01748	6.6557e-05	0.000204401
AC084125.4	0.217463	0.642983	1.56401	5.71196e-10	1.07733e-08
HSD17B3-AS1	0.010125	0.0563093	2.47544	3.4554e-06	1.60619e-05
AC114956.1	0.0783288	0.218126	1.47754	0.000140855	0.000391318
LINCR-0001	0.122629	0.867396	2.82239	1.86271e-08	1.95353e-07
FRY-AS1	0.0420342	0.105927	1.33344	0.00042584	0.00103339
AC007038.1	0.386067	1.17828	1.60976	2.61191e-11	9.13008e-10
AC008443.2	0.0292281	0.446265	3.93247	1.93931e-05	7.08766e-05
AL022326.1	0.0177119	0.0587474	1.72981	7.12939e-08	6.0817e-07
OTX2-AS1	0.00663621	0.0354197	2.41612	0.000107919	0.000311473
FAM230G	0.00443531	0.0300524	2.76037	0.0177325	0.0272501
LINC01451	0.0646879	0.153222	1.24405	0.00100449	0.00219452
AC034195.1	0.0138245	0.0370645	1.42281	0.0315476	0.0453688
Z98884.2	0.454024	1.29784	1.51527	8.88509e-12	3.90398e-10
AC130456.4	0.0574293	0.291018	2.34125	8.33305e-11	2.30773e-09
TMPO-AS1	0.57348	1.39395	1.28137	6.14654e-11	1.75791e-09
LACTB2-AS1	0.0540434	0.252784	2.22571	1.15817e-14	2.16882e-12
VCAN-AS1	0.0123745	0.0817663	2.72413	7.81597e-07	4.65349e-06
PIK3CD-AS1	0.0598215	0.149788	1.32419	0.000113347	0.000324055
LINC02106	1.34798	0.271949	-2.30939	5.92361e-07	3.70638e-06
AC020658.2	0.0091941	0.0207907	1.17716	0.00113826	0.00245069
NCBP2-AS1	0.150443	0.329221	1.12984	1.10831e-06	6.22125e-06
C8orf34-AS1	0.106429	0.0507234	-1.06917	0.000567445	0.00132353
AL662797.1	0.142437	0.440298	1.62815	1.24268e-13	1.24306e-11
AP000346.1	0.0467035	0.135447	1.53612	3.93049e-06	1.79104e-05
AC083967.1	0.000842149	0.0770242	6.51509	1.63544e-07	1.23918e-06
AP000894.2	0.168284	0.0791955	-1.08741	4.22312e-05	0.000138916
AC023830.1	0.0902194	0.220251	1.28764	2.0437e-07	1.48969e-06
AC004039.1	0.032612	0.0763146	1.22656	5.10659e-06	2.24126e-05
AC016700.1	0.0210722	0.0643346	1.61025	0.00276928	0.00530323
AC005180.1	1.35692	0.510565	-1.41016	1.66375e-07	1.257e-06
LINC01593	0.0300478	0.278942	3.21463	1.07231e-05	4.2338e-05
LINC02820	0.0406707	0.507984	3.64272	0.000196777	0.000523209
MRPL20-DT	0.476244	1.31971	1.47045	6.86508e-14	7.91909e-12
AL356056.1	0.0048535	0.016098	1.72978	0.00331539	0.00618637
AC024581.1	0.00994853	0.0975572	3.29369	6.7278e-05	0.000206534
AL035404.2	0.0323214	0.109747	1.76362	0.000234621	0.000610621
AL117327.1	0.130034	0.33508	1.36562	0.000232923	0.000606803
WDR11-AS1	0.0223441	0.0460972	1.04479	0.0309952	0.0446478
AC087521.1	0.519813	0.115569	-2.16923	0.000665153	0.00152386
AL592494.1	0.00864772	0.0860746	3.3152	4.73017e-05	0.000152972
ZNF667-AS1	3.00196	1.29553	-1.21236	4.9211e-07	3.16213e-06
PSD2-AS1	0.0122078	0.064449	2.40036	1.33979e-05	5.15027e-05
AC090709.1	0.0293208	0.319867	3.44747	4.27058e-05	0.000140126
AL136980.1	0.0862455	0.227165	1.39722	8.21961e-05	0.000245434
POC1B-AS1	0.160436	0.333392	1.05522	7.36075e-10	1.34321e-08
LINC02266	0.0144881	0.119961	3.04963	3.83e-06	1.75032e-05
LINC00954	0.096043	0.360223	1.90714	0.000181083	0.000488081
AC007431.2	0.0337189	0.102231	1.6002	0.000336636	0.000839987
LINC01747	0.00872255	0.0368093	2.07725	3.20792e-12	1.67088e-10
AL121759.1	0.0245611	0.068457	1.47882	4.21163e-05	0.000138596
C7orf69	0.00362077	0.103343	4.835	3.07867e-12	1.62509e-10
AP003559.1	0.044251	0.258681	2.54739	0.00480621	0.00856386
LINC02542	1.03046	3.50438	1.76588	0.025428	0.0375147
AL355353.1	1.06176	2.42837	1.19353	2.26334e-05	8.10251e-05
AC107029.2	0.00799552	0.0273974	1.77678	0.0078725	0.0132358
MCF2L-AS1	1.56298	4.6077	1.55975	3.54332e-07	2.41492e-06
AL136366.1	0.168418	0.0669424	-1.33106	0.00044866	0.00108376
AC010809.1	0.283443	0.572969	1.0154	3.51822e-06	1.62961e-05
AC008121.3	0.0226715	0.0553891	1.28872	0.00827069	0.0138284
AL049869.2	0.271522	0.597157	1.13704	5.62886e-07	3.55305e-06
AC009318.1	0.138907	0.357857	1.36526	3.6926e-07	2.49076e-06
NARF-AS1	0.0730342	0.236135	1.69297	1.08503e-09	1.85115e-08
AC084125.2	0.186144	0.38732	1.05711	5.38273e-07	3.41688e-06
AL135999.2	0.025412	0.0566316	1.1561	1.59128e-05	5.99083e-05
AF015262.1	0.00655118	0.0452838	2.78917	2.86913e-06	1.37428e-05
LINC02519	0.0198537	0.116079	2.54763	8.35652e-10	1.49582e-08
TSPEAR-AS1	0.169217	0.791311	2.22537	4.12642e-07	2.72725e-06
AC003965.2	0.342339	2.25248	2.71802	5.3252e-11	1.57454e-09
CAMTA1-IT1	0.0240149	0.118202	2.29925	0.0034821	0.00645456
KDM4A-AS1	0.178008	0.482803	1.4395	4.43745e-13	3.49006e-11
AL031428.1	0.0277259	0.0680494	1.29535	0.00333048	0.00621011
AC100778.1	0.0338949	0.0803683	1.24556	0.0068498	0.0117015
AL512604.2	0.0063206	0.0396129	2.64784	4.59102e-07	2.9891e-06
LINC01704	0.0373145	0.0990216	1.40801	3.83681e-05	0.000127704
AC010463.2	0.0535254	0.123547	1.20677	0.00999941	0.0163996
AL590438.1	0.0659456	0.290021	2.13681	3.76412e-06	1.72623e-05
AC100803.4	0.0702919	0.149466	1.08839	0.000153354	0.000421953
LINC00844	0.215531	0.0318895	-2.75675	6.72591e-08	5.79401e-07
AL138781.1	0.0268518	0.0569502	1.08468	0.0167603	0.0259079
AL031848.1	0.0872766	0.18702	1.09952	0.000813528	0.00181206
AC087857.1	0.00902374	0.220884	4.61342	7.04812e-05	0.000215276
AL356234.2	0.0666293	0.400345	2.58701	7.82898e-08	6.57852e-07
LUCAT1	0.0896471	0.368664	2.03998	1.1766e-07	9.32857e-07
AL606970.1	0.0827838	0.220044	1.41038	0.00335204	0.00624587
AC008875.1	0.0517638	0.143745	1.4735	2.81056e-05	9.7422e-05
AL139147.1	0.0348303	0.131459	1.9162	1.12736e-07	9.00168e-07
AC105339.2	0.0385579	0.103131	1.41938	5.5209e-10	1.04631e-08
AC007370.1	0.0305162	0.0671844	1.13855	0.00604366	0.0104884
LINC02428	0.0259678	0.36296	3.80501	0.00467036	0.00835777
AC017033.1	0.0355871	0.0994601	1.48276	0.00239198	0.00466359
AC009283.1	1.55974	4.10851	1.39731	4.64501e-05	0.000150465
AC012531.1	0.0100678	0.306593	4.9285	8.08871e-16	3.3483e-13
AL121574.1	0.0802355	0.166946	1.05707	0.00474229	0.0084653
AL353801.3	0.0989442	0.225054	1.18559	2.94811e-06	1.40612e-05
AC090912.3	0.0328908	0.38256	3.53993	1.60824e-11	5.99471e-10
AL359636.2	0.0255971	0.0912965	1.83458	0.00347503	0.00644585
AC104809.1	0.00207874	0.0257972	3.63343	1.3622e-05	5.22365e-05
AC027544.2	0.0949568	0.236147	1.31434	5.19304e-06	2.27666e-05
DEPDC1-AS1	0.0243296	0.0864147	1.82857	5.30803e-08	4.77116e-07
AL360270.2	0.0509376	0.11525	1.17796	2.61875e-05	9.18256e-05
LINC00471	0.138683	0.323598	1.22241	1.6616e-05	6.2178e-05
AL031595.2	0.0101572	0.023267	1.19579	0.00669672	0.0114649
SALRNA1	0.00704233	0.0393444	2.48203	2.11882e-05	7.65479e-05
AL035420.3	0.103329	0.362597	1.81113	7.71846e-06	3.18058e-05
AC055764.1	0.128621	0.25828	1.00581	0.000167764	0.000457671
LINC00460	0.0555119	0.650005	3.54958	5.2055e-10	1.00094e-08
AC010487.1	0.166432	0.69615	2.06446	5.52035e-10	1.04631e-08
AC002480.2	0.0513614	0.137374	1.41936	0.00174999	0.00355743
LINC01619	0.0790181	0.197959	1.32495	6.50376e-05	0.000200361
LINC00971	0.00368102	0.01454	1.98185	0.00760624	0.0128348
MIR663AHG	0.0100514	0.0818948	3.02637	4.32996e-07	2.84504e-06
AL365356.1	0.0500141	0.152835	1.61157	1.64128e-09	2.57145e-08
AP001107.6	0.121654	0.307172	1.33626	2.11776e-06	1.06429e-05
AC091117.2	0.053698	0.121572	1.17887	0.00179819	0.00364223
MYO16-AS1	0.0319561	0.252774	2.98369	0.0018673	0.0037609
AC074044.1	0.0361252	0.110844	1.61746	4.37989e-06	1.96929e-05
AC010624.3	0.0445821	0.0931461	1.06303	0.00144717	0.0030175
AL136038.3	0.0315429	0.0877456	1.47601	1.14239e-05	4.4857e-05
LINC02582	0.00743861	1.24888	7.39139	3.55085e-06	1.64182e-05
AL391056.1	0.175442	1.28171	2.869	8.1267e-07	4.80575e-06
AL355922.1	0.0534278	0.155615	1.54232	0.00583509	0.0101736
AC005954.2	0.0209479	0.0432745	1.04671	0.015039	0.0235527
AC022144.1	0.152426	1.01426	2.73424	3.85278e-12	1.95498e-10
AC020922.4	0.0400852	0.103913	1.37424	0.000273824	0.000700594
AC010761.3	0.342084	0.93755	1.45455	5.48381e-08	4.89559e-07
AC009121.2	0.027417	0.197346	2.84758	8.47666e-13	5.89991e-11
AL683807.2	0.0360917	0.109876	1.60614	0.0148868	0.023319
LINC02042	0.00580972	0.0816378	3.8127	1.06402e-06	6.01188e-06
LINC00668	0.911874	1.94854	1.09549	0.00157548	0.00324547
AC011465.1	0.334373	1.22689	1.87548	1.00256e-10	2.68202e-09
AC138819.1	0.362201	0.126645	-1.516	2.0871e-05	7.56037e-05
LINC00970	0.0154905	0.0826637	2.41587	0.000166491	0.000454671
AC005726.2	0.0407653	0.171354	2.07156	4.04125e-13	3.24331e-11
LINC01210	0.00376379	0.114458	4.92648	1.93148e-05	7.06562e-05
LINC02389	0.00807548	0.0468533	2.53653	5.57096e-08	4.93247e-07
AL132656.3	0.02624	0.0610357	1.21789	0.000105459	0.000305389
LINC02685	0.00424006	0.0235037	2.47073	5.15609e-05	0.000164982
AC103563.2	1.59384	0.194251	-3.03651	1.18898e-07	9.38885e-07
SLX1B-SULT1A4	0.00208452	0.00530273	1.34702	0.000337655	0.000841997
AL035458.2	0.157436	0.648202	2.04168	3.56482e-12	1.8325e-10
AC100849.2	0.011274	0.0661905	2.55363	0.00155396	0.00320785
AP000345.2	0.0678685	0.212033	1.64348	6.45327e-05	0.000198961
KRTAP5-AS1	0.28782	0.66541	1.20908	2.53839e-05	8.93665e-05
AC005481.1	0.0255865	0.10714	2.06604	5.24641e-05	0.000167463
LINC01973	0.0116398	0.0292835	1.33102	0.00273978	0.00525442
AC010551.2	0.142125	0.0667009	-1.09138	9.00817e-05	0.000266651
AL929236.1	0.0560474	0.165055	1.55823	6.55133e-07	4.01921e-06
AC111170.1	0.0497634	0.123017	1.3057	3.33186e-05	0.000112904
AC120042.2	0.00467804	0.0586462	3.64806	8.10339e-07	4.8028e-06
MCCC1-AS1	0.159402	0.420635	1.3999	9.32274e-08	7.62197e-07
AC012073.1	0.326562	1.41459	2.11496	2.7954e-17	4.33099e-14
AC011595.2	0.0183732	0.0376466	1.03492	0.023028	0.0343607
LINC02712	0.0437511	0.102661	1.2305	3.71444e-05	0.0001241
AC020917.2	0.042516	0.134101	1.65725	7.34789e-05	0.000223046
H2AZ1-DT	0.0149394	0.0402639	1.43037	5.89815e-05	0.000184156
C20orf197	0.0262157	0.0633975	1.274	0.00154215	0.00318599
AC137894.1	0.105596	0.483683	2.1955	0.00298313	0.00566313
MIR222HG	0.629303	1.69896	1.43283	4.14358e-07	2.73629e-06
PTPRK-AS1	0.170637	0.532778	1.6426	7.8442e-08	6.58427e-07
AC090519.1	0.119152	0.261811	1.13572	7.87164e-05	0.00023648
SMCR2	0.00982689	0.0566444	2.52713	1.21037e-05	4.71266e-05
AL356124.1	0.0353315	0.136074	1.94537	1.50698e-09	2.39927e-08
AL512604.3	0.0193676	0.0467099	1.27008	0.00397879	0.00727071
AC127024.3	0.186002	0.472209	1.34411	8.69965e-06	3.53423e-05
AC068790.7	0.223527	0.48835	1.12747	1.41093e-05	5.38338e-05
AC104088.1	0.211383	0.718447	1.76502	4.83687e-05	0.000156038
AC021678.2	0.0965531	0.0479975	-1.00836	0.0340005	0.0483745
AL139041.1	0.0628103	0.188113	1.58252	2.71137e-05	9.46513e-05
AC002401.4	0.0709601	0.203629	1.52086	0.0173451	0.0267227
AC104958.2	0.718433	2.75196	1.93753	0.00235714	0.00460137
AC103740.1	0.674575	0.166328	-2.01995	0.00288206	0.00549247
AC090774.2	0.0159933	0.13527	3.0803	0.000592071	0.00137162
AL353803.4	0.0175049	0.0565409	1.69154	1.28108e-07	1.00217e-06
AC004069.1	0.127976	0.289292	1.17665	2.11468e-06	1.0637e-05
AP002992.1	0.0432872	0.29367	2.76219	0.0043588	0.00786766
AP000253.1	0.0664711	0.133783	1.0091	3.33639e-06	1.56567e-05
AL161804.1	0.02362	0.0680226	1.526	0.000450566	0.00108736
AC068389.1	0.00254836	0.0219242	3.10488	7.79682e-07	4.64561e-06
LINC01048	0.00586902	0.0681846	3.53825	0.00012028	0.000340655
AC105219.1	0.0622262	0.609372	3.29173	1.24725e-12	8.10714e-11
LINC01611	0.00762277	0.215629	4.82209	0.000214899	0.000565846
AC243773.2	0.0492634	0.158146	1.68267	0.000269715	0.000692086
AC004112.1	0.11352	0.239484	1.07699	9.89821e-05	0.000289017
AC099518.2	0.147311	0.579447	1.97581	4.6045e-11	1.41839e-09
AC005381.1	0.00942553	0.138031	3.87228	4.4769e-05	0.000145982
AL162595.1	0.205078	0.755325	1.88093	1.28421e-15	4.20845e-13
AL157938.2	0.0637889	0.143246	1.16712	3.40077e-05	0.000115091
LINC02700	0.00767491	0.314611	5.35728	7.03087e-09	8.53361e-08
ZNF133-AS1	0.0145882	0.113743	2.96291	1.77394e-06	9.16091e-06
AC112721.1	0.0638506	0.199679	1.64491	3.51203e-06	1.62866e-05
AC006141.1	0.220723	0.457752	1.05233	1.79598e-05	6.6254e-05
AL035420.2	0.0364814	0.125962	1.78775	7.19896e-05	0.000219239
AC092115.3	0.14593	0.318298	1.1251	0.00682947	0.0116718
LINC01606	0.0130893	0.086522	2.72468	0.000367645	0.000908409
LINC01492	0.00512431	0.0174083	1.76435	0.0088989	0.0147751
AP000866.6	0.232115	0.639516	1.46214	5.02226e-10	9.72908e-09
LINC01356	0.0968063	0.503124	2.37774	5.03553e-11	1.51168e-09
AC034213.1	0.0274716	0.138322	2.33202	0.00147568	0.00306799
LINC00943	0.0398283	0.102368	1.36189	6.56576e-05	0.000201954
AL132796.2	0.0147851	0.0327769	1.14853	0.00828486	0.0138433
AC107308.1	0.0338817	0.266697	2.97662	2.25152e-07	1.62759e-06
AC022858.1	0.0104608	0.0295412	1.49773	0.0329483	0.0470904
SLFNL1-AS1	0.130253	0.273075	1.06798	5.1129e-09	6.66881e-08
CHL1-AS2	0.327506	0.0794158	-2.04402	1.22745e-12	8.04492e-11
AC132219.1	0.0674918	0.157263	1.22039	4.77343e-05	0.000154118
ATP11AUN	0.00720959	0.0225181	1.6431	3.75426e-05	0.000125222
H19	5.77219	44.0413	2.93166	0.00116961	0.00250995
AC106712.1	0.00503076	0.0221153	2.1362	0.000332642	0.000831341
AC138207.4	0.364504	0.770604	1.08006	3.27973e-10	6.93416e-09
LINC02870	0.141915	0.593367	2.06389	3.10368e-07	2.1564e-06
AC096711.2	0.122059	0.0519484	-1.23243	7.43062e-06	3.0775e-05
AC015908.2	0.492109	0.169036	-1.54165	4.55054e-06	2.03468e-05
AL591212.1	0.0279183	0.0659115	1.23932	0.000399294	0.000977242
GASAL1	0.434258	0.975194	1.16714	5.16794e-07	3.30186e-06
AL357874.2	0.0553431	0.18699	1.75648	3.98205e-07	2.64741e-06
PCAT5	0.00521989	0.0244515	2.22783	0.00067787	0.00154624
LINC01258	0.00642599	0.0242567	1.91639	0.00935991	0.0154655
AC104365.1	0.0390679	0.2367	2.59901	3.76241e-07	2.52702e-06
AL158166.2	0.187143	0.546761	1.54677	1.76565e-09	2.74444e-08
FMR1-IT1	0.198598	0.55448	1.48129	4.13217e-08	3.88455e-07
LINC01524	0.00283403	0.019558	2.78683	0.00553547	0.00970713
MIR5689HG	0.0104665	0.0608705	2.53997	5.05089e-05	0.000162098
AP002340.1	0.192996	0.439385	1.18692	1.63554e-05	6.13719e-05
AL356299.2	0.0848129	0.45353	2.41884	1.96327e-13	1.89782e-11
AC004870.2	0.016919	0.176464	3.38265	2.72935e-05	9.51215e-05
LINC01176	0.414039	1.1581	1.48392	3.62703e-10	7.48729e-09
AC060766.5	0.114644	0.274459	1.25943	1.97009e-05	7.18014e-05
TFPI2-DT	0.0195699	0.171962	3.13538	0.000258173	0.000665965
AC087430.1	0.00755671	0.0170149	1.17097	0.0101635	0.0166253
PCAT1	0.0542092	0.272209	2.32811	1.18701e-12	7.84522e-11
AC020661.2	0.106448	0.332874	1.64483	9.49831e-08	7.73336e-07
AL137798.1	0.106551	0.230293	1.11193	0.00589886	0.0102643
AC022540.1	0.0420076	0.112594	1.4224	5.89974e-06	2.52456e-05
AC099398.1	0.00972777	0.0221591	1.18772	1.21484e-05	4.7207e-05
LINC02473	0.0237438	0.134521	2.50221	0.000720502	0.00162979
AC025265.1	0.188798	0.464376	1.29845	1.26339e-06	6.96323e-06
AL357673.2	0.00435552	0.0129028	1.56677	0.00189413	0.00380617
AC124947.1	0.0895391	0.214654	1.26142	0.000464965	0.00111508
AC034102.8	0.072063	0.150707	1.06442	1.57688e-05	5.94827e-05
DLGAP1-AS2	0.341149	1.99649	2.54899	2.57398e-15	6.69674e-13
AP003351.1	0.00891978	0.103575	3.53753	4.32482e-07	2.84404e-06
AC009087.1	0.124391	0.304517	1.29164	2.74664e-06	1.32611e-05
AC092723.1	0.0409834	0.198576	2.27658	0.000195931	0.000521311
GRM7-AS3	0.00466964	0.0262211	2.48935	0.0172494	0.0265805
AC087741.1	0.264419	0.767237	1.53685	3.62703e-10	7.48729e-09
LINC01691	0.00269373	0.122429	5.5062	1.68337e-09	2.62173e-08
AC000067.1	0.0323665	0.118435	1.87152	6.31772e-07	3.91251e-06
LINC01342	0.12043	0.437266	1.86032	3.87152e-10	7.82867e-09
AL359555.1	0.00562418	0.0449649	2.99908	9.21524e-06	3.72063e-05
AC087521.2	0.0660543	0.155757	1.23758	1.45681e-07	1.11735e-06
AC048341.2	0.666701	1.91654	1.52339	6.89568e-11	1.95793e-09
AC068491.1	0.00717124	0.0948359	3.72514	2.42905e-09	3.59107e-08
AC036108.3	2.84718	0.635677	-2.16317	0.0113826	0.0184016
AC138123.2	0.030582	0.0755087	1.30396	0.00923614	0.015277
AC008687.2	0.0590235	0.13292	1.1712	0.0168084	0.0259772
LAMP5-AS1	0.00484122	0.0221835	2.19605	0.00175227	0.00356114
LINC01374	0.0270947	0.0992742	1.87341	0.000671916	0.00153536
AL162390.1	0.168025	0.357982	1.09121	0.000164876	0.000450573
AP000943.1	0.00739823	0.219697	4.89219	5.8442e-10	1.0944e-08
LINC02321	0.0798606	0.604236	2.91956	1.04907e-09	1.80942e-08
AP001267.3	1.09815	0.404644	-1.44035	1.16294e-06	6.47773e-06
PTPRG-AS1	0.0528247	0.122413	1.21248	0.0142195	0.0224077
FABP6-AS1	0.015202	0.0376376	1.30791	0.00354575	0.00656242
AC092919.1	0.0791917	0.299454	1.91891	0.00196059	0.00392467
AC005013.1	0.0430291	0.124347	1.53099	0.0111012	0.0179949
AC063977.5	0.0178089	0.0984734	2.46714	3.80831e-06	1.74446e-05
BCAR4	0.0134466	0.609017	5.50117	1.32787e-05	5.10696e-05
AC010401.1	0.0108841	0.0304044	1.48205	6.70243e-08	5.78418e-07
LINC01031	0.0201286	0.0702883	1.80404	0.00131233	0.00277086
AC087273.2	0.0193141	0.245614	3.66867	1.18249e-07	9.36456e-07
LINC00598	0.0363361	0.0995971	1.4547	7.37905e-07	4.4241e-06
POLH-AS1	0.458488	1.16151	1.34105	2.47108e-10	5.69943e-09
AC026333.4	0.107678	0.338352	1.6518	1.00617e-08	1.16547e-07
AC005304.2	0.010947	0.032776	1.5821	0.00157314	0.00324233
AC021683.3	0.00642957	0.0176514	1.45699	0.0021816	0.0043068
AC087473.1	0.00328091	0.0136062	2.05209	0.00564827	0.00987192
AC011379.2	0.183162	0.384128	1.06847	0.00391979	0.0071729
FAM201A	0.320153	0.777563	1.2802	0.000520331	0.00122674
AC092650.1	0.014416	0.0433612	1.58873	0.000486023	0.001158
AC090578.2	0.0204121	0.129706	2.66774	0.00216107	0.00427486
AC079467.1	0.178884	0.0474035	-1.91596	1.36155e-07	1.05296e-06
AL008729.1	0.108911	0.237798	1.12659	1.45681e-07	1.11735e-06
LINC02539	0.0153675	0.0715176	2.21841	5.90746e-08	5.18551e-07
AC138956.2	0.430576	0.872511	1.01891	5.98183e-07	3.72798e-06
LINC02408	0.0158415	0.0686167	2.11485	6.43036e-08	5.5822e-07
AL596218.1	0.0207836	0.0738161	1.82849	0.00288	0.00549119
ABALON	0.330898	1.05246	1.6693	3.09683e-11	1.04985e-09
AC084064.1	0.149328	0.0668392	-1.15972	0.00431552	0.00780625
AC010768.2	0.240923	0.538918	1.16149	2.27109e-05	8.12652e-05
AP001469.3	0.35111	0.779839	1.15125	9.23354e-10	1.61382e-08
SNHG1	4.37072	10.9377	1.32337	8.23172e-12	3.69957e-10
WASF3-AS1	0.0161478	0.0498524	1.62633	0.0329483	0.0470904
AL513412.1	0.0255941	0.081973	1.67934	0.000120053	0.00034026
AL023584.2	0.116119	0.236332	1.02522	0.00144717	0.0030175
AC021242.3	0.060624	0.142525	1.23325	1.42141e-05	5.41636e-05
AL354794.1	0.0164046	0.0505765	1.62437	0.00120011	0.00256771
AC008667.3	0.0194427	0.0629034	1.69391	0.00153231	0.00316648
AC022400.2	0.128103	0.300889	1.23192	8.0309e-06	3.28974e-05
AC064852.1	0.0194266	0.0573048	1.56062	1.89547e-05	6.94357e-05
AL162724.1	0.20796	0.457558	1.13765	0.000285058	0.000726029
LINC01232	0.626158	1.56877	1.32504	2.62605e-10	5.96933e-09
AC005387.1	0.121046	0.267569	1.14436	1.54404e-06	8.19977e-06
LINC02108	0.00450195	0.0356255	2.98429	7.23571e-06	3.00311e-05
CDC42-IT1	0.19331	0.458443	1.24582	1.9728e-06	1.00298e-05
MAGI1-AS1	0.116884	0.23793	1.02546	0.00599454	0.0104146
FO680682.1	0.00944622	0.105527	3.48173	1.28081e-09	2.12075e-08
LINC02785	0.0350543	0.0957773	1.45009	0.000400859	0.000980335
LINC02204	0.00948865	0.0480992	2.34174	1.76275e-06	9.10908e-06
AC078795.1	0.0800534	0.213885	1.4178	5.25193e-11	1.56464e-09
AL138720.1	0.0477788	0.0966531	1.01645	0.0215557	0.0323913
AL390066.1	0.196108	0.562536	1.5203	1.35251e-10	3.45373e-09
AL353708.3	0.116859	0.280045	1.26089	3.87966e-07	2.59248e-06
AC079949.1	0.358083	1.58888	2.14964	0.00832093	0.0138951
AL353768.1	0.0295241	0.0680046	1.20374	0.00067238	0.0015355
AP003467.1	0.0692354	0.261	1.91447	1.67028e-07	1.25831e-06
AC114781.2	0.0244043	0.144896	2.56981	1.46683e-09	2.35712e-08
AC055855.1	0.159697	0.437338	1.45341	1.10957e-08	1.26109e-07
AC004637.1	0.706185	0.234919	-1.58788	0.000389957	0.000957583
FOXD2-AS1	0.440504	2.89724	2.71745	3.30123e-18	1.29821e-14
AP001625.2	0.566432	1.24911	1.14093	4.19806e-05	0.000138207
AC139720.2	0.0407317	0.220787	2.43843	0.0156838	0.0244603
AC010491.1	0.0671313	0.140946	1.07008	4.31319e-05	0.000141407
ADPGK-AS1	0.0744474	0.155945	1.06674	2.29878e-07	1.65567e-06
AL138966.2	0.127919	0.288731	1.17449	2.25404e-06	1.12132e-05
SIX3-AS1	0.0120641	0.0929293	2.94542	0.000175214	0.00047421
AC005519.1	0.314408	0.633499	1.0107	1.10899e-06	6.22125e-06
Z99916.3	0.0369351	0.084188	1.18862	0.0263886	0.0386853
AC073655.2	0.183806	0.389876	1.08483	4.41113e-06	1.97909e-05
AL021877.2	0.00339588	0.0108579	1.67689	1.09351e-05	4.30669e-05
AC117465.1	0.00989995	0.115203	3.54061	4.47064e-07	2.91797e-06
GFOD1-AS1	0.147721	0.0604205	-1.28976	0.0029739	0.00564833
AL359094.1	0.0441802	0.100513	1.18592	5.437e-06	2.36515e-05
AL118511.1	0.0560611	0.193811	1.78958	1.52148e-07	1.15954e-06
LINC02119	0.0033184	0.159347	5.58554	0.00358668	0.00662966
AC063948.1	0.187371	0.379426	1.01792	0.000143473	0.000398172
LINC01514	0.00821314	0.0301636	1.8768	0.00405852	0.00740438
PROSER2-AS1	0.0876518	0.276327	1.65652	4.09182e-06	1.85168e-05
AC010536.2	0.25245	0.594958	1.23679	0.000244166	0.000632948
AC022211.1	0.427509	1.30964	1.61515	4.87932e-11	1.48169e-09
LINC02604	1.29123	4.01257	1.63578	1.46344e-11	5.53363e-10
LINC02777	1.18567	0.578971	-1.03414	4.38855e-07	2.87633e-06
CNOT10-AS1	0.0411893	0.125495	1.60728	5.05154e-05	0.000162098
AC022784.1	0.253359	3.49752	3.78708	2.15196e-08	2.21649e-07
AC129507.2	0.321872	0.658039	1.03169	0.000470933	0.00112649
AL136301.1	0.0207798	0.0593669	1.51448	0.0020959	0.00415363
LINC00941	0.10997	1.40743	3.67788	1.06139e-10	2.81072e-09
CAPN10-DT	0.17521	0.478782	1.45029	1.97252e-12	1.1324e-10
AL355581.1	0.0256588	0.0651888	1.34517	1.80661e-05	6.65527e-05
AC107959.3	0.18912	0.572913	1.59902	8.70746e-06	3.53558e-05
AC020558.2	0.177443	0.401415	1.17774	5.79108e-07	3.64084e-06
DSCR8	0.00626333	1.04809	7.38662	9.56171e-06	3.84276e-05
AC013652.1	0.0860415	0.326195	1.92263	1.02027e-06	5.80638e-06
AC096642.1	0.0624566	0.151401	1.27745	4.5964e-06	2.04936e-05
AL133406.2	0.220224	0.597437	1.43981	7.78699e-09	9.33608e-08
LINC01929	0.0129505	0.0716019	2.467	1.17239e-09	1.97871e-08
AC135012.3	0.338078	0.1383	-1.28955	6.08481e-08	5.31154e-07
AC099792.1	0.0202688	0.0512095	1.33715	0.00977521	0.0160639
LURAP1L-AS1	0.0495002	0.203076	2.03651	1.13134e-08	1.28213e-07
LINC00824	0.0115564	0.0373711	1.69323	0.00768593	0.0129582
AC015921.1	0.0644519	0.138725	1.10594	0.000196324	0.000522181
LINC01819	0.34921	2.62476	2.91002	0.00140755	0.00294503
AL451047.1	0.0358717	0.10332	1.5262	9.944e-05	0.00028988
AL512444.1	0.0433315	0.218409	2.33355	7.60302e-08	6.42296e-07
MACROD2-IT1	0.00442182	0.0267577	2.59724	0.000101048	0.000294239
AC126614.1	0.0327953	0.0808838	1.30236	0.00514295	0.00908157
AC103810.5	0.12251	0.342761	1.4843	0.000209105	0.000552626
AL137002.1	0.0919808	0.320786	1.80221	2.83651e-06	1.36531e-05
AC107294.3	0.121709	0.280628	1.20523	0.00158925	0.00326868
AC022762.2	0.1762	0.571206	1.6968	4.05056e-10	8.16863e-09
LYPLAL1-DT	0.244415	0.09647	-1.34118	0.000531015	0.00124893
AC020913.3	0.709613	1.64583	1.21371	1.20954e-06	6.70403e-06
AC073529.1	0.0513081	0.121607	1.24497	1.62623e-09	2.55295e-08
AL157871.2	0.339711	0.946819	1.47878	6.66469e-06	2.8091e-05
UBOX5-AS1	0.116054	0.256312	1.1431	6.48664e-07	3.98574e-06
CYP4A22-AS1	0.0596199	0.416772	2.80539	1.75439e-14	2.87464e-12
AC004551.1	0.0571212	0.200668	1.81271	2.27853e-08	2.33342e-07
LINC02631	0.029031	0.0748712	1.36682	0.00491688	0.00873063
AP000842.3	0.0193073	0.166378	3.10724	0.000913939	0.00201405
AC027237.4	0.0403405	0.0953233	1.2406	0.000116549	0.000332243
AC010547.2	0.159085	1.3502	3.08531	1.40666e-06	7.62989e-06
AC012354.1	0.00591999	0.0302144	2.35157	0.000259439	0.000668574
RASA2-IT1	0.0668163	0.1816	1.44249	1.64396e-06	8.63133e-06
AC015712.1	0.110936	0.317127	1.51534	0.0321494	0.0461331
AL109945.1	0.0182382	0.0571482	1.64774	0.000842612	0.00186996
AL360268.1	0.0820934	0.189816	1.20926	2.90892e-05	0.000100082
AC104791.1	0.0365358	0.104581	1.51724	2.79731e-05	9.72198e-05
AC107959.1	0.844652	0.353708	-1.2558	7.93352e-07	4.71277e-06
AC022079.1	0.1025	0.220727	1.10664	0.000317567	0.000798997
AL590560.3	0.232003	0.485776	1.06615	0.0304848	0.0439691
LINC01285	0.0268801	0.11126	2.04932	1.75861e-07	1.31478e-06
AC011330.2	0.121371	0.329147	1.4393	5.77195e-08	5.07789e-07
AC124312.2	1.1484	0.511364	-1.16721	0.000709896	0.00161042
LINC01980	0.0302514	1.00745	5.05757	2.40213e-07	1.72379e-06
AC105935.2	0.090105	0.219286	1.28314	5.63771e-05	0.000177848
AL356804.1	0.0120682	0.0637525	2.40127	0.00122001	0.00260532
ATP11A-AS1	0.0469216	0.134209	1.51616	5.49664e-06	2.38846e-05
AC011481.1	0.152697	0.307602	1.01039	0.000224203	0.000587197
AC100832.2	0.0289569	0.0792172	1.45191	0.00433085	0.00782677
AC003070.2	0.0544621	0.140229	1.36446	0.0175084	0.0269563
AC087277.2	0.0548194	0.277062	2.33745	9.89665e-05	0.000289017
AC005104.1	0.351827	0.813293	1.20891	8.32023e-07	4.8981e-06
AL360091.1	0.375296	0.768931	1.03482	0.000406505	0.000992907
MPPED2-AS1	0.238913	0.0553432	-2.11001	0.00171414	0.00349086
AL034550.2	0.0256794	0.0751253	1.54868	2.41278e-05	8.55182e-05
LINC00189	0.0636962	0.185812	1.54456	5.78022e-05	0.000181266
AC016705.1	0.00293716	0.0339927	3.53273	1.53247e-06	8.14932e-06
PSG8-AS1	0.0118094	0.038501	1.70496	0.00294997	0.0056083
AC243967.3	0.0370921	0.0891893	1.26576	0.00156823	0.00323392
PHC2-AS1	0.0761311	0.166334	1.12752	0.000364075	0.000901152
AL139099.2	0.0976414	0.271799	1.47698	2.22198e-07	1.61216e-06
[truncated: 1,626 more rows]
