# Supplementary material for: Identification and validation of a novel cellular senescence-related lncRNA prognostic signature for predicting immunotherapy response in stomach adenocarcinoma
Source: Front Genet. 2022 Aug 25;13:935056. doi: 10.3389/fgene.2022.935056 (PMC9453157; doi:10.3389/fgene.2022.935056)
Supplement: Supplementary file 4 [file Table4.XLSX]

## Sheet: Sheet1
gene	conMean	treatMean	logFC	pValue	fdr
ACLY	18.2121	39.4361	1.11462	9.03922e-11	5.46763e-10
AGT	6.04999	30.8179	2.34877	2.01156e-06	4.45417e-06
AR	0.95444	0.353957	-1.43108	1.06695e-05	2.16889e-05
ARPC1B	25.7059	55.9314	1.12156	1.5817e-08	5.49795e-08
AURKA	3.33353	15.2197	2.19082	3.35016e-15	4.8873e-14
BRCA1	1.02681	3.47211	1.75765	2.20117e-16	1.02494e-14
CAV1	52.1255	23.0825	-1.17519	0.000107763	0.00018954
CBX7	10.274	3.7111	-1.46908	8.62406e-09	3.34182e-08
CBX8	0.86989	2.03486	1.22602	3.62703e-10	1.9989e-09
CCND1	27.6918	57.4697	1.05334	2.09092e-06	4.58893e-06
CDK1	2.90779	13.1564	2.17778	5.88857e-16	1.32743e-14
CDK6	2.92629	13.0358	2.15534	2.60239e-13	2.48228e-12
CDKN1A	80.7325	38.6123	-1.06409	1.81852e-06	4.063e-06
CDKN2A	0.912942	7.78873	3.09279	2.8873e-06	6.17285e-06
CENPA	1.23354	5.08161	2.04248	7.80778e-15	1.01912e-13
CHEK1	1.01075	3.67032	1.86048	7.83569e-18	9.71626e-16
CKB	191.905	41.1672	-2.22082	2.49628e-10	1.40699e-09
CPEB1	0.456705	0.1469	-1.63642	7.44654e-08	2.22499e-07
CXCL1	8.45354	63.027	2.89834	5.30738e-11	3.55738e-10
E2F1	2.53497	10.8687	2.10013	2.67596e-16	1.02494e-14
EZH2	1.77757	6.23588	1.81069	1.95073e-15	3.02364e-14
FOS	214.857	95.3392	-1.17223	4.03122e-05	7.29739e-05
FOXM1	3.53001	16.6608	2.23871	6.44268e-16	1.32743e-14
GKN1	6086.82	285.532	-4.41396	5.78188e-07	1.41971e-06
HEPACAM	0.104213	0.0457555	-1.18752	2.6345e-05	4.91245e-05
HJURP	1.11803	5.5321	2.30687	4.98126e-16	1.23535e-14
HK3	0.410785	1.20289	1.55005	2.56293e-07	6.90877e-07
HSPB2	0.976763	0.376351	-1.37593	3.64081e-05	6.6883e-05
ID4	13.3524	5.74595	-1.21648	1.75754e-11	1.28197e-10
IFNG	0.172279	0.749624	2.12142	2.84208e-07	7.50808e-07
IGFBP1	0.0355	1.62786	5.51901	1.34642e-09	5.96272e-09
IGFBP3	18.5436	55.2746	1.57569	1.91676e-09	7.92262e-09
IGFBP6	59.5168	13.9326	-2.09483	3.70857e-11	2.55479e-10
ITPKB	18.0803	8.08544	-1.16102	0.00397866	0.0058385
LIMK1	3.48085	8.58057	1.30163	1.59265e-14	1.97488e-13
MAD2L1	1.37059	6.01199	2.13304	8.01134e-16	1.41915e-14
MMP9	6.43224	21.0871	1.71297	7.57715e-08	2.23706e-07
MYLK	59.935	17.7418	-1.75624	0.000125646	0.00021639
NOX4	0.161886	0.624792	1.9484	4.54857e-12	3.72527e-11
NUAK1	1.27302	2.83276	1.15396	2.13108e-09	8.66406e-09
P3H1	2.28925	5.56623	1.28182	6.9583e-16	1.32743e-14
PDZD2	2.16426	0.96398	-1.1668	0.00879386	0.012116
PIM1	38.2691	17.1124	-1.16114	1.43222e-07	4.08265e-07
PNPT1	2.92607	7.61814	1.38047	6.38373e-18	9.71626e-16
POU5F1	0.491007	1.61092	1.71407	1.71178e-07	4.76989e-07
PROX1	0.553277	3.12589	2.49819	0.0146903	0.019587
PTTG1	6.74371	17.06	1.339	1.23865e-09	5.5852e-09
RAD21	19.2268	41.0215	1.09326	4.75292e-15	6.54847e-14
RBP2	417.046	8.93171	-5.54513	0.0324073	0.0410052
RPS6KA6	0.555589	0.256193	-1.11679	4.54856e-12	3.72527e-11
RUNX1	2.5399	8.43431	1.7315	2.89297e-16	1.02494e-14
SERPINE1	7.02932	37.083	2.3993	2.6682e-11	1.89061e-10
SIX1	0.123623	0.770251	2.63938	9.11685e-09	3.47843e-08
SLC16A7	2.24456	1.06149	-1.08035	4.68564e-07	1.18342e-06
SNAI1	2.50696	5.15341	1.03959	5.47103e-07	1.35682e-06
SORBS2	6.49443	2.33134	-1.47804	4.42467e-07	1.15507e-06
STK32C	1.21795	3.17556	1.38256	7.50765e-10	3.79979e-09
TACC3	3.40112	9.86089	1.53571	1.0242e-12	9.07148e-12
TERT	0.0675615	0.719554	3.41283	1.03875e-09	4.86058e-09
TFAP4	1.15285	2.78385	1.27187	1.87819e-15	3.02364e-14
TFDP1	16.6226	33.6166	1.01603	1.09117e-13	1.17657e-12
TGFB1I1	34.1343	12.0088	-1.50713	0.0033902	0.00503455
TNFSF15	1.09831	3.07013	1.48302	1.49028e-09	6.38705e-09
TRPM8	0.00900944	0.0636648	2.82099	8.63923e-07	2.06012e-06
TXNIP	307.522	139.741	-1.13793	1.09154e-06	2.52993e-06
VEGFA	5.62922	13.4927	1.26117	7.02916e-09	2.76704e-08
WNT2	0.0877153	2.48065	4.82175	1.50417e-17	1.24344e-15
WT1	0.0318728	0.286467	3.16797	2.84581e-07	7.50808e-07
XAF1	1.29045	3.0976	1.26328	6.76623e-08	2.0643e-07
ZFP36	469.476	171.288	-1.45462	6.17928e-07	1.50241e-06
