# Supplementary material for: Identification and validation of a novel cellular senescence-related lncRNA prognostic signature for predicting immunotherapy response in stomach adenocarcinoma
Source: Front Genet. 2022 Aug 25;13:935056. doi: 10.3389/fgene.2022.935056 (PMC9453157; doi:10.3389/fgene.2022.935056)
Supplement: Supplementary file 5 [file Table1.XLSX]

## Sheet: Sheet1
id	Age	Gender	Grade	Stage	T	M	N	futime	fustat	MAP3K4-AS1	REPIN1-AS1	GIHCG	AL355574.1	AC104695.3	LINC02544	AL033527.2	GAS1RR	LINC02126	AL356417.2	AC083902.1	TYMSOS	LINC01094	AL139147.1	LINC00460	POLH-AS1	AC005165.1	GRASLND	AL136115.1	AC007405.2	AL391152.1	AP001363.2	LINC01614	AP002954.1	SCAT1	AC129507.1	LINC02829	AL121748.1	ADAMTS9-AS1
TCGA-3M-AB46	70	MALE	G2	Stage IB	T2b	MX	N0	4.83562	0	1.22671	0.683764	1.49241	1.78543	2.36956	0.429773	0.415399	0.0466314	0.0820915	0.319977	0	1.36242	0.307002	0.0505616	0.08879	3.01102	0.0295397	0.0628756	2.1763	0	0.0926588	0.261601	0.202949	0.206291	0.298914	0.0255907	0	0	0.0630837
TCGA-B7-A5TI	52	MALE	G3	Stage IIIC	T4	M0	N3	1.63014	0	3.66093	2.24294	0.643314	2.48776	2.18611	0.413739	0.164665	0.0224459	0.0790289	0.650306	0	6.67324	0.672134	0.109519	0.195377	0.682043	0.0805732	0.257252	0.163255	0	0.00892019	0.107932	6.46915	0.595785	0.154949	0.030795	0.288721	0.180117	0.0546572
TCGA-B7-A5TJ	74	MALE	G1	Stage IIB	T4a	M0	NX	0.917808	0	0.586935	1.52583	0.648671	1.13235	0.396578	0.350651	0.404867	0.0167237	0.0329739	0.0892541	0	0.526197	0.174032	0.0380797	0.547704	0.415005	0.133484	0.0789231	0.227054	0.193999	0	0.150111	0.317017	0	0.415611	0.11564	0.050194	0.0375759	0.025339
TCGA-BR-4187	56	MALE	G3	unknow	TX	M0	NX	0.386301	1	4.85188	0.652023	1.5661	0.604851	0.391078	0.106396	0	0.445278	0.243874	0.352065	0.0806122	3.39509	3.12346	0.463137	0.100485	0.204625	0.414401	0.358011	0.167929	0	0	0.14803	0.267961	1.56615	0.0683079	0.779245	1.31994	0.629931	0.316509
TCGA-BR-4201	66	FEMALE	G1	unknow	T2a	M0	NX	2.57534	1	3.51018	0.472801	1.22449	0.925924	1.99689	1.25371	0.0633608	0.345473	0.323553	1.01408	0	1.3044	1.80782	0.419541	0.27628	0.505197	0.224683	0.391289	0.146576	0	0.297929	0	10.8758	0.499254	0.0476976	0.179164	0.328349	0.0582173	0.252998
TCGA-BR-4253	80	FEMALE	G3	Stage IIIA	T3	M0	N1	0.339726	1	0.238238	1.07884	0.427015	0.250198	1.73499	0.0858216	0.169156	0.028379	0.0349715	0.075729	0.173396	1.9134	2.12525	0.107698	0.108072	0.6445	0.0104867	0.0368299	0.180607	0.280571	0.0789464	0.0796026	2.01734	4.50392	0.183662	0.0749498	0	0.0797046	0.0537481
TCGA-BR-4257	79	FEMALE	G2	unknow	TX	M0	NX	0.805479	1	0.672081	1.04831	0.345773	0.729348	0.459785	0.138987	0.0885056	0.0310226	0.254862	0.147171	0	3.62552	2.24444	0.235461	0.354418	0.824826	0	0.263526	0.292492	0	0.00958898	0.0386747	4.24718	2.20601	0.154668	0.0331038	0	0.116173	0.0152328
TCGA-BR-4280	78	FEMALE	G2	Stage III	T2b	M0	N1	0.550685	1	0.157375	3.544	0.354228	1.23819	0.403738	0.024409	0.388585	0.0151339	0.0596786	0.0323078	0	3.29241	0.589456	0	0.0806853	0.616981	0.0134217	0.0885614	0.154103	0.0638389	0.0084201	0.0339604	1.29097	0	0.167157	0.104647	0.0302816	0.0340038	0.0171977
TCGA-BR-6452	78	FEMALE	G3	Stage IIA	T3	M0	N0	2.89041	0	1.16739	4.38647	0.440659	0.578352	0.30383	0.118085	0.397461	0.0146429	0.101049	0.203187	0	4.83104	0.740123	0.0777973	0.122677	1.07713	0.0216437	0.154791	0.347906	0.0154419	0.114057	0.0985755	2.39903	1.05804	0.0909749	0.0675009	0.0146496	0.0164503	0.0036977
TCGA-BR-6453	54	MALE	G3	Stage IIA	T2	M0	N1	1.32877	0	1.06448	1.99486	2.15341	0.471047	0.56562	0.0384705	0.139986	0.147884	0.0470291	0.0254598	0	2.42301	0.758824	0.0181037	0.0726665	1.26836	0.225638	0.0765437	0.404796	0	0.0265415	0.749338	0.0322962	0.0984844	0.0823286	0.293211	0.429536	0	0.132513
TCGA-BR-6457	69	MALE	G3	Stage IIA	T3	M0	N0	1.13973	0	4.21012	1.13924	1.77635	1.21694	0.471066	3.80812	0.049965	0.213406	0.33572	0.920847	0	0.591867	0.452253	0.0344626	0.0864557	0.663979	0.812077	0.69855	0.269701	0	0.0884183	0.509447	1.59847	0.281215	0.0470166	0.34013	0.29527	0.15303	0.186323
TCGA-BR-6458	57	FEMALE	G3	Stage IIB	T3	M0	N1	1.61096	1	1.57079	1.55546	0.83497	0.891221	0.758025	1.01901	0.485566	0.0631798	0.474555	0.883115	0	0.973664	1.82034	0.0685046	0.126028	0.63993	0.0844921	0.133462	0.408466	0.0317273	0.309668	0.405071	7.55658	0.0310554	0.550373	0.161804	0.0150497	0.0506987	0.322889
TCGA-BR-6563	60	MALE	G3	Stage IIB	T3	M0	N1	3.26027	0	2.10288	1.14519	1.72357	1.03873	0.248039	1.24165	0.0736651	0.130539	0.610455	0.5895	0.0409023	1.36909	0.840929	0.152428	0.764787	0.430135	0.192949	0.334874	0.482837	0	0.0838017	0.488212	0.498528	0.621907	0.623864	0.212158	0.803681	0.150411	0.0908632
TCGA-BR-6566	64	FEMALE	G3	Stage IIA	T3	M0	N0	2.73151	0	1.48987	3.34966	0.658718	1.01051	0.637031	1.70421	0.0262766	0.0501454	0	0.210277	0.04377	2.47937	1.1821	0.0951505	0.231882	0.571397	0	0.135227	0.364722	0.0188863	0.0298924	0.120563	1.93993	0.480646	0.0865413	0.096317	0.0358345	0.0201196	0.00226125
TCGA-BR-6707	75	MALE	G3	Stage IIA	T3	M0	N0	1.65753	1	0.473899	2.3908	0.662865	1.54284	2.53285	0.0551267	0.0501487	0.0205076	0	0.474277	0.584742	3.47208	0.376005	0.025942	0.0520641	2.48393	0.121249	0.103232	0.522051	0.252311	0.0380329	0.306792	0.416513	0.705622	0.094379	0.21008	0.0683898	0.153592	0.0258934
TCGA-BR-6709	57	FEMALE	G3	Stage IIIB	T3	M0	N3a	1.0137	1	1.94596	1.19611	6.07483	1.5033	0.376065	0.818496	0.0186146	0.872863	0.150088	0.27084	0	0.752748	1.97659	0.115552	1.02426	1.10191	0.00750104	0.191593	0.43062	0.053517	0.0705868	0.341633	4.87864	0.0523837	2.29462	0.204696	0.0253855	0.171035	0.0512605
TCGA-BR-6710	41	MALE	G2	Stage IB	T2	M0	N0	0.747945	0	0.26292	1.16555	1.08926	0.810917	0.47334	0	0	0.325759	0.0944552	0	0	0.114843	0.123444	0	0.0729732	0.424571	0.557035	0.0120575	0.0542006	0	0	0.143334	0.0432434	0	0.0440939	0.196299	0.0958553	0.107638	0.254046
TCGA-BR-6803	54	FEMALE	G3	Stage IIA	T3	M0	N0	2.6	0	0.928859	0.78362	1.84719	1.22124	0.183304	0.0664925	0.0907322	0.441121	0.101607	0.0880095	0.0503787	0.81535	0.643519	0.187743	0.0627984	0.621134	1.13951	0.031129	0.104947	0	0	0.462556	0.167462	0.382997	0.0426891	0.348416	0.0824901	0.0926297	0.106709
TCGA-BR-6852	64	FEMALE	G3	Stage IIA	T3	M0	N0	3.74521	0	0.675127	2.47239	0.468154	1.52902	0.5355	1.42045	0.0496994	0.0903282	0.200361	0.36156	0.0551908	4.06014	1.10112	0.0514191	0.0515977	0.780532	0.0534057	0.191826	0.38324	0.0476286	0.0376921	0.304043	4.49473	0.51282	0.109122	0.182173	0.0225924	0.101478	0.0712818
TCGA-BR-7196	64	MALE	G3	Stage IV	T3	M1	N3a	1.82466	0	2.09707	3.37651	0.881684	1.41929	0.514211	0.223833	0.0254526	0.190822	0.171019	0.555498	0	1.49711	0.809774	0.1185	0.0264248	0.922464	1.02052	0.189931	0.382724	0	0	0.428203	0.822103	0.358133	0.239507	0.206585	0.347107	0.136421	0.335122
TCGA-BR-7197	69	MALE	GX	Stage II	T3	M0	N0	0.767123	0	0.870436	3.69356	0.427468	6.49201	0.162405	0.147279	0.0803876	0.0255682	0.0720177	0.136457	0	5.43435	0.15204	0.124754	0.041729	1.97467	0.118776	0.117215	0.495905	0.539267	0.10161	0.0409819	0.469838	0.377034	0.340398	0.133299	0.0365426	0.123103	0.0645662
TCGA-BR-7704	69	FEMALE	G3	Stage II	T3	M0	N0	2.93699	0	0.901305	1.22445	1.0022	3.09207	0.464109	0.360757	1.29631	0.0223674	0.132305	0.358124	0.0546663	4.70522	0.532028	0.0339536	0.221465	0.872231	0.119021	0.105557	0.151839	0.518935	0.0995571	0.401539	0.605716	1.01589	0.061763	0.0687397	0.0223776	0.15077	0.0197692
TCGA-BR-7717	63	MALE	G2	Stage IV	T4	M0	N1	1.51233	1	1.41419	1.11671	0.763952	1.26612	0.0604673	0.0329013	0.0299303	0.0938366	0.140773	0.457256	0	1.13698	0.37604	0.015483	0.372881	0.307345	0.621134	0.0885674	0.138478	0	0.238342	0.183103	1.3258	0.210568	0.281641	0.0391819	0.0204086	0	0.0566647
TCGA-BR-7851	74	MALE	G3	Stage IIB	T4a	M0	N0	1.03562	0	1.46723	4.59844	0.484517	1.19974	0.233433	0.508061	0.231091	0.116552	0.0776363	0.117682	0	3.6672	0.772679	0.143453	0.0719753	3.71305	0.121058	0.160551	0.320756	0	0.008763	0.141374	5.05427	0.780381	0.163091	0.163362	0.220604	0.12386	0.0318187
TCGA-BR-7957	50	FEMALE	GX	Stage IV	T3	M1	N3a	0.756164	1	8.3592	2.13061	0.909985	0.988234	0.638962	0.630153	0.138371	0.218255	0.451581	1.52434	0	0.763023	0.737047	0.460152	0.0205222	3.46266	0.338534	0.900293	0.365827	0.0284154	0.127428	0.151161	1.76947	0.250323	0.102304	0.439916	0.646976	0.423793	0.460992
TCGA-BR-8081	71	FEMALE	G2	Stage IIB	T4a	M0	N0	2.68767	0	2.97518	1.55462	0.571451	1.37757	0.859383	1.1321	0.29105	0.0823988	0.120344	0.358324	0.0372933	1.50893	1.32023	0.115816	0.0464871	1.00074	0.0496197	0.360055	0.155377	0.112642	0.0424486	0.239688	7.14868	0.0315018	1.26404	0.228609	0.183192	0.239995	0.0886259
TCGA-BR-8284	72	FEMALE	G3	Stage IIIC	T4a	M0	N3a	0.671233	1	1.49786	4.40744	0.878306	1.53321	0.492223	0.535654	0.132896	0.0966146	0.19347	0.386723	0.0737898	4.46485	1.52605	0.148952	0.160967	2.04699	0.258836	0.0769411	0.871062	0.0159198	0.0503941	0.271003	2.10534	0.280488	0.218844	0.237765	0.181235	0.288309	0.0400274
TCGA-BR-8289	57	MALE	G3	Stage IV	T4	M1	N3a	0.221918	1	3.41863	1.09747	1.16982	4.93506	0.290078	0.157837	0.305116	0.137005	0.144713	0.66591	0.0298967	0.472863	0.520096	0.139268	0.493788	0.813098	0.195275	0.113148	0.726599	0.0645006	0.490025	0.192149	1.30849	0.0252539	0.135111	0.296048	0.0856674	0.0412275	0.0725926
TCGA-BR-8291	61	MALE	GX	Stage IIB	T3	M0	N1	1.66301	1	3.94207	1.54026	1.08866	0.765443	0.857848	0.0583463	0.106155	0.227906	0.10699	0.559897	0	0.504073	0.935755	0.384399	0.0551048	0.416793	0.0695123	0.204865	0.73672	0	0.0301906	0.487064	1.81234	0	0.649292	0.39606	0.307632	0.325125	0.322017
TCGA-BR-8361	71	FEMALE	G3	Stage IIIC	T4b	M0	N2	2.59178	0	0.497298	3.4673	0.214915	4.4469	1.22477	0.518324	0.875677	0.0153032	0.0150866	0.0980077	0	3.63191	0.3822	0.0116151	0.12821	0.96295	0.0226197	0.0433317	0.311653	0.209798	0	0.0686806	0.53874	0.568675	0.0845133	0.023515	0.0153102	0.0343843	0.0173901
TCGA-BR-8364	42	FEMALE	G3	Stage IIIC	T4b	M0	N2	1.84932	0	2.10156	1.09848	1.63045	1.6013	0	0.249667	0.0473171	0.946843	0.317928	0.536997	0	0.950919	1.00487	0.156654	1.20846	0.640224	1.70842	0.204547	0.153245	0.14964	0.179427	0.549992	0.716124	0.372837	0.222625	0.495545	0.20649	0.130428	0.337153
TCGA-BR-8365	70	FEMALE	G3	Stage IIA	T3	M0	N0	1.46027	1	2.25289	0.629727	1.98991	2.46649	1.22754	0.470023	0.0900168	0.960155	0.0907248	0.343805	0	1.10307	0.725091	0.430733	0.0584093	1.16904	9.03666	0.118709	0.41648	0	0.0597353	0.826036	0.311516	0.506635	0.0635287	0.618668	0.107414	0.327391	0.606159
TCGA-BR-8369	76	FEMALE	G3	Stage IIIB	T3	M0	N3a	1.16986	0	1.14268	0.921617	0.799675	3.97432	1.06821	0.132098	0.0360508	0.167081	0.290675	0.122391	0.0400341	1.69345	0.301958	0.236222	0.112283	0.827493	0.542349	0.148422	2.47414	0.103646	0.145818	0.698395	0.399229	0.439621	0.294003	0.346092	0.180267	0.349645	0.483969
TCGA-BR-8372	63	MALE	G3	Stage IIIC	T4b	M0	N3a	2.60548	0	1.16809	1.68123	0.455784	2.47827	0.404047	0.170994	0.511102	0.0454364	0.238897	0.193995	0.0370157	6.0044	1.99938	0.0574768	0.149959	1.20806	0.0492504	0.108642	0.102814	0.0638877	0.0337061	0.135945	3.91687	0.938022	0.355479	0.0639996	0.0303048	0.187164	0.0363339
TCGA-BR-8373	65	FEMALE	G2	Stage IIIA	T4a	M0	N1	1.23288	0	1.04139	2.84492	0.301374	1.77224	0.890547	0.19823	0.280513	0.0546246	0.067314	0.262377	0.0333758	0.380573	0.308582	0.14511	0.0832076	0.70197	0.113037	0.183028	1.29785	0.0720066	0.0683812	0.0919327	0.425283	0.253734	0.122553	0.183611	0.0956366	0.107392	0.0741433
TCGA-BR-8381	51	MALE	G3	Stage IIB	T3	M0	N1	0.613699	0	2.84308	2.18004	0.97719	2.17788	0.490339	0.533604	0.182032	0.0220561	0.815395	0.823992	0.606436	1.3136	1.92635	0.334811	0.608951	2.10136	0.0978035	0.13011	0.421104	0	0.0153393	0.494937	4.03168	0.967603	0.437743	0.0741377	0	0.0619464	0.083546
TCGA-BR-8384	69	MALE	G3	Stage IIIC	T4b	M0	N2	0.309589	0	1.21322	0.904316	1.90567	1.60787	0.514151	1.87838	0.0545349	0.659126	0.0732851	0.185144	0.121121	0.334138	0.611496	0.357339	0.0188726	0.614904	1.02553	0.177747	0.92516	0	0	0.611647	0.570372	0.613871	0.0513169	0.123746	0.966829	0.473241	0.891676
TCGA-BR-8588	55	FEMALE	G3	Stage IIB	T4a	M0	N0	1.06575	0	6.35568	2.83827	0.734255	0.99122	1.62727	4.42712	0.112766	0.136146	0.108241	1.3829	0	1.85562	1.16215	0.0833341	0.0334494	1.45961	0.324576	0.174098	0.3354	0	0.403174	0.197103	8.86037	0.589338	0.712464	0.286809	0.0659071	0.197356	0.31885
TCGA-BR-8590	62	MALE	G3	Stage IIIC	T4b	M0	N2	0.778082	1	6.35544	1.13724	0.96802	1.49737	0.143023	1.01168	0.0530954	0.265376	0.190269	0.334764	0	0.477133	1.75737	0.384528	0.128621	0.962153	1.06978	0.350664	0.655083	0.0254416	0.120803	0.0541365	2.1886	0.8965	0.316428	0.213156	0.241361	0.216823	0.176674
TCGA-BR-8677	74	FEMALE	G3	Stage IIIB	T3	M0	N3a	2.2274	0	1.26166	1.68897	1.36512	4.40392	1.24576	6.24579	0.220224	0.246157	0.56229	1.18557	0	1.83508	0.696181	0.273413	0.114318	0.984381	0.204108	0.209668	0.662292	0.189943	0.150317	0.336814	3.04848	0.123948	0.9947	0.403616	0	0.134898	0.632981
TCGA-BR-8678	76	MALE	G2	Stage IB	T2	M0	N0	2.06575	0	8.06899	4.74394	0.61738	3.72715	0.613353	0.359408	0.361984	0.0445676	0.0156917	0.288826	0	0.643904	0.558433	0.0604047	0.121229	2.25706	0.0423484	0.156241	0.405191	3.17247	0.0531347	0.214305	3.21122	0.0985805	0.604332	0.0794888	0	0.0357633	0.0401945
TCGA-BR-8683	75	MALE	G3	Stage IIIB	T4a	M0	N2	0.821918	1	1.3939	1.71878	0.736516	3.06622	0.429547	0.303841	0.244511	0.0521684	0.0857164	0.232018	0.566667	0.37779	0.616126	0.285968	0.607034	5.12437	0.295589	0.270814	0.664012	0.0305639	0.0806252	0.552809	1.00069	0.239334	0.130047	0.167004	0.0579913	0.162799	0.0969742
TCGA-BR-8686	69	MALE	G3	Stage IIIB	T4b	M0	N1	1.73973	1	0.723639	1.07446	1.03098	1.26856	1.23764	0.56982	0.0942481	0.481767	0	0	0	1.09718	0.859443	0.073132	0	2.64723	1.98439	0.0909429	0.872114	0	0.035739	1.00901	0.608831	0	0.332575	0.703271	0.321325	0.144329	0.279815
TCGA-BR-8687	67	FEMALE	G3	Stage IIIC	T4b	M0	N2	0.684932	1	0.464966	0.815907	0.736535	1.59343	0.334835	0.136642	0.145021	0.019768	0	0.0904299	0	1.24397	0.344253	0.0643023	0.35489	0.625702	0.22123	0.285201	0.215668	0.0744525	0	0.0316852	0.535323	0	0.282674	0.0433937	0	0.11104	0.0285253
TCGA-BR-8690	54	FEMALE	G2	Stage IIIB	T3	M0	N3a	0.890411	0	2.52045	0.421218	1.00033	3.59485	2.29906	2.50191	0.0812853	0.0332404	0.327698	0.473076	0.2708	0.547843	1.97663	0.168196	0.886094	0.785594	0.180153	0.271907	1.97443	0.292119	0.0616469	0.497275	1.1252	1.7156	0.61191	0.0425644	0.055426	0.373434	0.0699505
TCGA-BR-A44U	70	MALE	G3	Stage IIIB	T3	M0	N3a	1.15616	1	3.44366	0.352865	1.0475	1.74579	1.49034	1.99611	0.340473	0.0464105	0.133448	0.227051	0	2.86838	0.569205	0	0.117826	0.394181	0.00571662	0.270127	0.360998	0.0815717	0.010759	0.303756	1.36154	0.319377	0.226938	0.104	0.0580396	0.0217246	0.122082
TCGA-BR-A4CS	77	MALE	G3	Stage IIIC	T4b	M0	N3a	0.123288	1	1.29593	0.440887	2.23491	1.5068	0.99513	0.418407	0.0447794	0.0305198	0.0902631	0.325767	0	2.96314	0.344821	0.0347466	0.139469	0.676214	0.0180445	0.302463	0.440258	0.0643703	0.0254706	0.239701	1.1984	0.0315036	0.0105343	0.152415	0	0.377156	0.0520224
TCGA-BR-A4IV	47	MALE	G3	Stage IIIB	T4a	M0	N2	2.38082	1	1.78424	0.972546	2.77638	1.1396	0.898014	0.307653	0.0493891	0.612641	0.110617	0.515	0	0.595132	0.457049	0.570595	0.222194	0.656326	1.85753	0.525287	1.04733	0	0.0561852	0.755363	0.440589	0.301138	0.0309831	0.612073	0.112256	0.529431	0.449105
TCGA-BR-A4J7	49	MALE	G3	Stage IIB	T4a	M0	NX	2.70959	0	1.00245	0.566477	3.05511	2.65513	0.406828	0.0632464	0.402746	0.764666	0.0579877	0.795273	0	0.493529	0.670399	0.252985	0.0298663	1.89407	0.875221	0.292392	2.6287	0	0	1.14393	0.0796436	0.607165	0.203025	1.14486	0.0588473	0.374457	0.378768
TCGA-BR-A4PF	72	MALE	G3	Stage IIIB	T4a	M0	N2	0.0958904	0	0.596322	1.02867	0.382196	0.822628	0.726025	0.150493	0.222467	0.0186615	0.0919865	0.074697	0.0285056	1.63568	1.08196	0.017705	0.453045	0.630549	0.0172397	0.112287	0.435468	0	0.0129784	0.0261726	0.45798	0.337103	0.0644122	0.0134415	0.0116688	0.248958	0.0132539
TCGA-CD-5798	82	MALE	G2	Stage II	T3	M0	N0	1.11781	0	6.27201	0.288869	2.05806	1.98298	0.16893	2.14474	0.0278725	0.125378	0.149822	0.608312	0.0464282	1.41744	1.25389	0.115348	0.144685	0.336722	0.645818	0.319154	0.096718	0	0	1.02308	4.55276	0.745146	0.144253	0.583809	0.228065	0.106708	0.0431744
TCGA-CD-5801	69	MALE	G3	Stage IIIA	T3	M0	N1	1.09863	1	0.592181	2.77104	0.476041	2.00825	0.422004	0.413316	0	0.0455576	0.0280704	0.212748	0	7.11596	0.457154	0	0.130118	0.782285	0.075756	0.0268746	0.0966446	0.450408	0.110893	0.383365	0.269874	1.52835	0.511053	0.142195	0	0.031988	0.0359514
TCGA-CD-8525	82	FEMALE	G3	Stage IIIA	T3	M0	N1	1.04932	0	4.38029	0.854043	1.55873	1.82219	0.499442	0.317048	0.103007	0.129177	0	0.479594	0	1.96911	0.885039	0.149199	0.0641644	1.39373	0.0249048	0.296857	1.62037	0	0.203113	0.44111	1.59698	0.0579745	1.24068	0.107877	0	0.220837	0.0425485
TCGA-CD-8526	73	FEMALE	G3	Stage IIIA	T3	M0	N1	1.04384	0	1.82161	1.97256	2.48755	6.52574	0.880218	0.176452	0.527418	0.0375096	0.0770386	0.300282	0.0381974	1.93891	0.446098	0.0948988	0.642791	1.10811	0.18943	2.1596	0.928338	0.0329636	0.617384	0.175356	0.126971	0.387187	0.45314	0.498323	0.0469084	0.193139	0.0236803
TCGA-CD-8529	65	MALE	G2	Stage IV	T4	M1	N0	1.02466	0	1.60544	1.01564	0.680629	2.06377	0.754211	0.20519	0.233326	0.0572492	0.0313548	0.39041	0.155464	1.48678	1.80617	0.22933	8.64789	0.718786	0.220952	0.186119	0.539764	0.0670812	0.0176955	0.142741	1.87331	1.5102	0.62574	0.274904	0.270467	0.250116	0.060237
TCGA-CD-8530	51	MALE	G3	Stage II	T3	M0	N0	1.03288	0	2.10991	0.987307	1.11979	2.74763	1.36747	0.275579	0.21309	0.191366	0.0505331	0.455945	0	0.721926	0.472452	0.272336	0.507524	1.40829	0.843523	0.241902	2.26177	0	0.133089	0.306731	0.347025	0.493837	0.401031	0.610424	0.290599	0.345514	0.142386
TCGA-CD-8532	52	MALE	G2	Stage II	T3	M0	N0	0.969863	1	0.413115	2.20065	0.922272	0.816576	1.16077	0.109842	0.0749425	0.0817244	0.100709	0.0545202	0.083223	3.03056	0.404975	0.0904583	0.661341	0.905366	0.407689	0.176768	0.37563	0	0	0	0.161373	1.30053	0.141041	0.0850267	0.102202	0.133892	0.0236471
TCGA-CD-8533	48	MALE	G3	Stage II	T3	M0	N0	1.28219	0	5.32572	1.69683	1.95606	5.24688	0.150348	0.0818072	0.458923	0.0236701	0.0666713	0.21656	0	4.33176	0.241291	0.141157	1.03016	1.97792	0.519803	0.111705	0.315625	1.19459	0.696096	0.0379396	0.320496	0.244331	0.175071	0.292271	0	0.0189941	0.0192127
TCGA-CD-8534	41	MALE	G3	Stage II	T3	M0	N0	1.00548	0	0.673621	0.940265	0.767958	3.23975	1.04736	0.227955	0.505466	0.109535	0.0174168	0.0565728	0	1.00057	0.204858	0.0670456	0.269114	1.17431	0.067895	0.113389	1.709	0	0.0589763	0.198222	0	0.437674	0.536618	0.529367	0.2121	0.436646	0.0646895
TCGA-CD-8535	59	MALE	G3	Stage IIIA	T3	M0	N1	1.06849	0	0.941553	0.885965	3.00125	8.2631	0.14003	2.15879	0.427426	0.0787341	0.0620956	0.117657	0	1.57132	0.477553	0.0239036	16.4908	0.865261	0.0837914	0.130791	0.347411	0.132849	0.201506	0.176679	1.66307	0.650177	0.184797	0.0665407	0.015754	0.0884524	0.0656118
TCGA-CD-A486	68	MALE	G2	Stage IIA	T3	M0	N0	0.526027	1	1.84847	1.34421	2.08193	3.75895	2.05067	2.35559	0.404139	0.0384342	0.01263	0.806815	0.0939335	4.74505	0.838006	0.0777904	0.185394	1.57824	0.0681714	0.587671	1.3915	0.243189	0.377779	0.603721	1.45713	0.899257	0.725207	0.339584	0	0.115142	0.0517632
TCGA-CD-A489	58	MALE	G3	Stage IIA	T3	M0	N0	0.942466	1	1.35955	0.795233	2.98522	1.89694	0.608994	0.542233	0.150721	0.108328	0.202542	0.697764	0.0456476	0.470133	1.00513	0.269344	1.09534	0.595908	1.63985	0.19744	0.950918	0.078786	0.0623493	0.544852	0.632233	0.192794	2.24345	0.401795	0.560575	0.440637	0.0872553
TCGA-CD-A48C	79	FEMALE	G3	Stage IIB	T3	M0	N1	0.967123	1	1.84735	0.558565	1.71955	0.888265	0.972164	2.58138	0.221354	0.165297	0.206929	0.99421	0.12825	2.00489	0.698193	0.248928	1.36886	0.767362	0.0387818	0.183255	0.779236	0.0276693	0.102185	0.176631	3.90786	0.325	0.235461	0.0755939	0.0262495	0.103166	0.193801
TCGA-CD-A4MH	86	FEMALE	G2	Stage IIA	T3	M0	N0	1.01644	0	0.518472	2.46656	0.915822	2.36313	2.75876	0.0643324	0.565724	0.0212731	0.0393223	0.127726	0.129979	0.705196	0.17789	0.0100914	0.0911376	0.942676	0.0628874	0.0476865	3.22666	0.0280423	0.295894	0.566871	0.108015	0.329382	0.0550698	0.066398	0	0.0597471	0.0218237
TCGA-CG-4301	75	FEMALE	G3	Stage IV	T4	M1	N1	0.252055	0	1.5624	0.658935	0.63133	1.09154	1.7891	1.17317	0.102181	0.0711903	0.106799	0.181711	0	0.222603	1.9648	0.176195	0.16502	0.150875	0.123526	0.2045	0.183852	0.146886	0.0688841	0.104185	5.82546	2.1087	0.833316	0.0832324	0.185799	0.0521592	0.113336
TCGA-CG-4305	69	MALE	G3	Stage II	T2a	M0	N1	1.32877	0	1.88625	3.32518	0.872056	1.47156	0.1784	0.355925	0.220762	0.0682097	0.237332	0.813723	0	1.35262	1.47331	0.213174	0.122237	0.586737	0.0948901	0.613499	0.30642	0	0	0.135055	8.17629	0.331334	0.332377	0.0539469	0.180637	0.0450758	0.0785243
TCGA-CG-4436	57	MALE	G2	Stage IB	T2	M0	N0	0.665753	0	0.175706	3.13256	0.379669	1.64745	0.240408	0	0.107098	0	0	0	0.0396439	1.53112	0.347244	0.0246231	0.0864802	0.100631	0.0143856	0.0734879	0.0550567	0.0684239	0.00902483	0	0.461228	0.234412	0.537485	0.0124625	0	0.036446	0.00819235
TCGA-CG-4441	83	MALE	G2	Stage IIIA	T2	M0	N2	1.16712	1	1.05365	7.55846	0.501173	1.89853	0.498685	0.148006	0.168301	0.0336473	0.150777	0.342826	0	2.29611	0.995865	0.0580414	0.16308	0.528634	0	0.150128	0.596984	0.435478	0.0170186	0.205921	2.1744	0.252596	0.0739057	0.111631	0.0306024	0.017182	0.0308975
TCGA-CG-4443	68	MALE	G2	Stage IA	T1	M0	N0	2.49863	0	0.271043	5.6017	0.49581	4.51011	0.618087	1.79367	0.254952	0.069506	0.0228407	0.272032	0	11.5179	0.668192	0.0351699	0.035292	1.19094	0	0.0787237	0.196598	0	0	0	1.16071	0.0478311	0.671742	0.106803	0.0231792	0.104114	0.0965363
TCGA-CG-4465	69	FEMALE	G3	Stage IV	T4	M1	N3	0.750685	1	0.656819	1.81984	0.384163	1.21549	1.56088	0.669147	0.0351186	0.0351053	0.0786552	0.119227	0.155996	2.22346	3.12179	0.145335	0.170146	0.650534	0.00471719	0.180731	0.297886	0	0.035512	0.0358072	12.0993	2.0095	0.484679	0.0674286	0.0159642	0.0717061	0.00805907
TCGA-CG-4466	81	FEMALE	G2	Stage IB	T2a	M0	N0	1.58082	0	0.291836	1.1894	0.435902	4.84249	1.28807	0	0.286908	0.0434544	0.149937	0.0463831	0.0531016	0.996144	0.27132	0.0494727	0.0661926	0.404377	0.012846	0.11484	0.294986	0.0687385	0.0241769	0.0975113	0.411865	0.269131	0.629949	0.0834653	0.0217371	0.0732271	0.0658401
TCGA-CG-5720	71	MALE	G3	Stage IB	T2	M0	N0	0.0821918	1	0.359041	3.97195	0.433691	1.06726	0.213589	0.116218	0.0925078	0.0396311	0	0.173054	0.0880536	2.34817	0.390989	0.0273454	0.0960411	0.558784	0.0372774	0.0272042	0.183431	0	0.0100226	0.282965	0.0975655	0.111569	0.136791	0.131483	0.0360447	0.121426	0.0295687
TCGA-CG-5721	58	MALE	G3	Stage IV	T4	M0	N1	0.50137	0	1.25524	1.04337	0.586319	1.39805	0.451969	0.153702	0.153805	0.102921	0.112738	0	0	3.2212	0.997363	0.0289322	0.711301	0.405402	0.0788813	0.0791528	0.388151	0.763783	0	0.213847	4.20652	1.41652	1.15784	0.124469	0.0572047	0.192709	0.0240651
TCGA-CG-5722	67	FEMALE	G3	Stage IV	T3	M1	N2	0.0821918	0	1.12887	2.32244	0.901216	1.77423	0.177537	0.289803	0	0.0598939	0.354276	0	0.146381	1.23839	0.4541	0	2.18962	0.451195	0.141647	0.0678368	0.457406	0.157905	0.0333234	0.336003	0.0810971	0.370948	0.372115	0.425653	0	0.168217	0.0302495
TCGA-CG-5723	83	MALE	G3	Stage II	T2	M0	N1	6.83836	0	1.3976	0.574451	1.80732	0.983798	0.77524	0.140607	0.170547	0.0813665	0.0572961	0.124072	0	3.16097	1.20097	0.022056	0.287724	1.03017	0.00859056	0.411415	0	0.0612903	0.549709	0.391255	3.73795	1.85976	0.220664	0.0446528	0.0290727	0.163232	0.0733826
TCGA-CG-5724	59	MALE	G3	Stage IV	T3	M1	N3	1.00274	1	1.56139	0.91857	1.07262	1.29286	0	3.22524	0.183375	0.0333283	0.102676	0.533617	0.0509092	1.6666	1.36872	0.03162	21.7984	0.276915	0.0369469	0.754962	0.0353508	0.0659004	0.0463573	0.373941	5.16139	0.688052	4.17006	0.328079	0.0208397	0.210611	0.0762721
TCGA-CG-5725	72	MALE	G3	Stage IB	T2	M0	N0	1.25205	1	0.43327	2.34697	3.22734	5.9489	0.0644368	0.0701224	0.478427	0	0.0214307	0.0232035	0	3.84983	0.122803	0	0.115897	0.886233	0.0385578	0.0328284	0.0737845	0.0916985	0.423313	0.292685	0.559247	0	0.030013	0.0584558	0	0.0244216	0.00823426
TCGA-CG-5726	73	MALE	G2	Stage IA	T1	M0	N0	2.4137	1	0.218838	3.6865	0.256701	0.797951	0.479079	0	0.118568	0	0	0	0	2.45184	0.0961079	0	0.230806	1.41449	0.0477787	0.034323	0.308575	0.106526	0	0.0906696	0.136774	0.250248	0.0418393	0.08537	0.0808479	0.0680893	0.0229577
TCGA-CG-5732	66	MALE	G2	Stage IV	T2	M0	N3	5.75342	1	0.340431	1.26303	1.6814	1.70998	0.133084	0	0.0658742	0.0404074	0	0	0.109729	0.585241	0.186885	0	0.0854878	0.378011	0.0398175	0.021188	0.266682	0	0	0.251872	0	0.0926889	0.57338	0.198344	0.0224588	0.0756583	0.0113377
TCGA-D7-5577	53	FEMALE	G2	Stage IIIA	T2	M0	N3	2.14247	1	0.383303	0.981644	0.639576	1.34907	0.141744	0.0771253	0	0.0191275	0.0471418	0.204166	0	2.68674	1.51418	0.0181471	0.145681	0.16952	0	0.0225668	0	0.100856	0.0266051	0.21461	0.485604	1.82633	0.0825259	0.091848	0.143522	0.0537211	0.0120755
TCGA-D7-6519	64	FEMALE	G3	unknow	T2	M0	N1	1.71233	0	2.89669	0.88072	2.5121	0.793659	0.392413	0.907456	0.242798	0.00330962	0.0489414	0.264951	0	5.62325	0.432971	0.01256	0.201657	0.483977	0.0146758	0.206169	0.196586	0	0.0184138	0.111401	1.52363	0.44412	0.171353	0.216137	0.0993339	0.0743626	0.0167153
TCGA-D7-6520	53	MALE	G3	Stage IIIA	T2b	M0	N2	1.56986	0	2.11915	2.15571	1.06656	0.949883	0.0525273	0.54304	0.273002	0.0177206	0.0873488	0.321554	0	0.732799	0.63225	0	0.377905	0.329808	0.0890558	0.428175	0.180442	0	0.147889	0.397649	0.887777	0	0.159028	0.224644	0.195016	0.0199079	0.0156622
TCGA-D7-6521	65	MALE	G3	unknow	T2b	M0	N2	1.54521	0	3.15329	1.27892	1.09047	1.4043	0.356147	1.93786	0.0629596	0.0514928	0.0338425	0.256495	0.0419497	1.62018	2.06175	0.0911934	0.143801	0.197757	0.11163	0.116643	0.262165	0	0	0.0770329	0.952866	2.51589	0.165884	0.217591	0.0686884	0.13498	0.0693507
TCGA-D7-6522	58	MALE	G3	Stage IB	T2	M0	N0	1.55068	0	4.15755	1.76663	1.91358	0.485576	0.191319	0.798099	0.220966	0.245265	0.445407	0.734862	0	2.43696	1.79109	0.0163294	0.507969	0.476686	0.0826813	0.239615	0.255585	0	0	0.482782	2.33047	0.932735	0.282186	0.281003	1.5067	0.16919	0.0271647
TCGA-D7-6526	67	FEMALE	G2	Stage IIIA	T3	M0	N2	1.43288	0	0.638283	0.896029	0.394062	3.80604	0.689468	0.225091	0.750805	0.00930397	0.0458612	0.0993102	0	2.50921	0.281239	0.0353084	2.13767	0.439774	0.12377	0.0878152	0.21053	0.245291	0.00862746	0.173983	0.27295	0.192078	1.1668	0.047655	0	0.0348412	0.0137053
TCGA-D7-6527	62	MALE	G2	Stage II	T2	M0	N1	0.854795	1	0.602464	2.3258	0.848506	1.17684	0.875837	0.0840985	0	0.0208569	0	0.0185521	0.0424787	1.39061	0.180869	0.0131919	0.11914	0.385098	0.0411047	0.108271	0.353962	0	0.0193403	0.195011	0.141202	0.394702	0.179975	0.073445	0.0869433	0.0585782	0.028529
TCGA-D7-6528	70	FEMALE	G2	Stage IB	T2	M0	N0	1.26849	0	0.330928	8.15506	0.355317	6.18321	0.295297	0.45525	0.377599	0.00996217	0.0491057	0.141781	0	5.17941	0.306071	0.0252042	1.94746	1.39794	0.0343585	0.0595508	0.14089	0.192606	0.0184756	0.111775	1.12407	0.171388	3.08324	0.044648	0	0.130571	0.0377355
TCGA-D7-6815	70	FEMALE	G2	Stage IIB	T2	M0	N2	1.33151	0	0.795897	3.52417	0.470704	1.88887	0.305322	0.221508	0.201506	0.0412014	0.0169242	0.25654	0.125871	0.864244	0.551255	0.0260598	1.63439	0.517299	0.0659747	0.0842569	0.407883	0.018104	0.124168	0.0770463	1.74335	0.106324	0.521441	0.0461637	0.0343502	0	0.0541896
TCGA-D7-6818	53	MALE	G3	Stage IIIA	T2	M0	N3	1.03014	1	5.86853	1.06073	1.91781	1.47598	0.402053	0.62504	0.0710748	0.069756	0.305638	0.392969	0	2.89158	2.2238	0.0441205	0.221368	0.721259	0.320775	0.841276	0.230189	0.020434	0.291078	0.0869621	2.72857	0.0800051	0.682184	0.238194	0.193855	0.26122	0.0342517
TCGA-D7-8572	57	MALE	G2	Stage IIB	T2	M0	N2	1.4	0	2.32544	1.62708	0.647417	3.78538	0.906199	0.136966	0.186897	0.105302	0.2679	0.181289	0.166038	1.32835	1.10085	0.219146	0.129357	2.27292	0.100417	0.618777	0.662949	0.035822	0.481927	0.266787	2.2077	0.701268	0.621403	0.163112	0	0.095403	0.126524
TCGA-D7-A4YX	63	MALE	G3	Stage IIB	T3	M0	N1	3.03562	0	0.372178	1.58917	0.210626	2.66568	0.29705	0.0230901	0	0.00858969	0.028227	0.045843	0	4.65889	0.625709	0.0325977	0.109036	3.21003	0.00423214	0.0432392	0.53451	0.664283	0	0.128501	0.562143	0.50244	0.0988276	0.0439965	0	0.0804161	0.00723039
TCGA-D7-A4Z0	60	FEMALE	G3	Stage IIB	T2	M0	N2	1.23014	0	0.373219	1.68127	0.782387	0.797952	0.990822	0.0622066	0.150905	0.0668529	0.0506972	0.0274456	0.125684	1.24821	0.389893	0.292737	0.60709	0.649462	0.338252	0.123771	0.960011	0.0135578	0.0143058	0.201946	0.0174076	0.583913	0.133125	0.11853	0.0128622	0.375523	0.220765
TCGA-D7-A6EX	72	FEMALE	G3	Stage IIIA	T3	M0	N2	0.942466	0	1.75774	0.991972	6.62564	5.06113	0.120855	0.657592	0.732808	0.220167	0.160777	0.217597	0	2.73062	0.145468	0.0928365	0.822903	0.542015	0.0964232	0.427152	0.10379	0.83843	0.136105	0.182982	0.883284	0.252515	0.0422183	0.172287	0.142766	0.022902	0.0437574
TCGA-D7-A74A	61	FEMALE	G2	Stage IIIA	T3	M0	N2	1.66301	0	0.276477	1.42992	0.651321	0.71061	0.298648	0.0812499	0.258696	0.0470177	0.0496629	0.071695	0	5.13251	0.179735	0	0.57552	0.699461	0.0595687	0.00316982	0.37047	0.0708333	0.00934263	0.188406	0.0454732	0.138667	0.115919	0.00645067	0.0167997	0.132053	0.00636062
TCGA-F1-6875	79	MALE	G2	Stage IA	T2	M0	N0	6.01918	1	0.671253	3.88454	1.31159	3.85924	0.293118	0.212655	0.411085	0.00988865	0	0.175919	0	0.444483	0.23521	0.0750545	0.163183	0.452804	0	0.0311113	0.419551	0.469271	0.0275089	0.184917	1.18273	0.0340247	0.511977	0.0886371	0.0164886	0.0925769	0.0832379
TCGA-FP-7829	69	MALE	G2	Stage IIB	T3	M0	N1	1.6274	0	1.03403	3.18909	0.564233	1.90424	0.643095	0.11664	0.19453	0.0289273	0.0950592	0.0514615	0	7.90983	0.802736	0	0.789478	2.02961	0.342059	0.0637068	0.0818208	0.0508429	0.469419	0.108188	1.20768	0.746494	0.34946	0.0370414	0	0.054163	0.0152185
TCGA-FP-8099	79	MALE	G2	Stage IIA	T3	MX	N0	1.42192	0	2.1545	3.49709	0.249401	2.06043	0.506666	1.05262	0.604179	0.0124312	0.122552	0.315139	0	0.907997	0.845479	0.235881	0.390555	1.58374	0.0229682	0.143731	1.26582	0.163869	0.207492	0.523041	3.3664	0.384958	0.901062	0.155202	0.0777305	0.0698281	0.02943
TCGA-FP-8209	49	MALE	G3	Stage IB	T2a	M0	N0	4.96164	1	2.36826	1.08411	2.06603	2.15502	0.503161	0.164267	0.112075	0.444736	0.217546	0.525442	0.0414862	0.228897	0.444132	0.167488	0.0775706	0.436276	0.536931	0.394128	0.432115	0	0.0283327	1.10464	1.40202	0.595742	0.386693	0.63904	0.984978	0.476746	0.615117
TCGA-FP-8210	48	MALE	G3	Stage IIIA	T3	M0	N1	0.419178	1	4.20076	1.37455	2.02688	1.35011	0	0.714673	0.0780165	0.386389	0.0349467	0.435133	0	0.780751	0.827364	0.309411	0.134994	1.22525	0.45061	0.368038	0.691836	0.0934572	0.0986131	0.755689	1.51193	0.695234	0.0367064	0.78982	0.443309	0.4978	0.172319
TCGA-HF-7134	unknow	MALE	G2	Stage IA	T1	M0	N0	4.35068	0	0.288384	5.03577	0.260549	2.01513	1.2511	0	0.083364	0.0129869	0.0160038	0.0173277	0.1587	2.36416	0.429569	0.0616061	0.136004	5.20817	0.00479897	0.0551592	0.495899	0.0513582	0	0.145712	0.395648	0.201082	0.112064	0.0187084	0	0.0364746	0.0409939
TCGA-HU-8249	76	MALE	G2	Stage IIIA	T3	M0	N2	2.4137	0	0.652349	2.19535	0.331024	2.67658	0.36681	0	0.302608	0.0164996	0.162661	0	0.705693	2.15075	0.386326	0.0626159	0.219916	2.79665	0.0853584	0.190771	0.315017	1.4355	0.149174	0.0462813	0.670222	0.212894	0.925444	0.0871523	0.0412679	0.115851	0.0598946
TCGA-HU-8602	58	FEMALE	G3	Stage IIB	T4a	M0	N0	1.86027	0	0.459574	1.35483	0.293189	1.15706	1.04801	0.0228097	0.31125	0.0311132	0.250958	0.060382	0	6.24239	0.689594	0.05367	0.0107713	2.99559	0.00836152	0.130812	0.792032	0.149141	0	0.126941	2.10638	0.90509	0.185493	0.027164	0	0.15888	0.0232135
TCGA-HU-8604	82	FEMALE	G2	Stage IIA	T3	M0	N0	1.90137	0	3.31829	3.95582	0.699139	1.5776	1.08101	0.39213	0.285376	0.0437627	0	0.0778535	0.118841	0.896113	0.983102	0.0369063	0.555517	1.03427	0.0431237	0.243242	0.577652	0.179475	0	0.109114	1.15218	0	0.453155	0.130756	0	0.136568	0.0214884
TCGA-HU-8608	70	MALE	G3	Stage IIIB	T4a	M0	N2	1.75616	0	0.456635	1.8275	0.432766	1.51271	0.548059	0	0.0949481	0.0147915	0.0364552	0.0394709	0	3.92267	1.12145	0.0842001	0.0563283	1.45839	0.00546582	0.111687	1.85132	1.22839	0	0.248939	0.100139	1.25963	0.293563	0.0781296	0	0.124629	0.0630319
TCGA-HU-A4G2	45	MALE	G3	Stage IIB	T3	M0	N1	2.02466	0	0.322403	0.69349	0.634053	1.35435	0.889366	0.116141	0.0176089	0.0120015	0	0.0256207	0.234654	5.24347	0.478154	0.0546545	0.12797	0.680734	0.0106436	0.0611688	0.101838	0.227815	0.34722	0.269312	0.341253	0.173437	0.00828489	0.0875971	0	0.18876	0.0303068
TCGA-HU-A4G3	54	MALE	G2	Stage IIB	T2	M0	N2	0.465753	0	0.204122	1.45445	0.410521	0.483306	0.59243	0	0.157095	0.0142759	0.0140738	0.0914283	0.0697809	1.82238	0.123092	0.0216707	0.0434919	0.645262	0.139268	0.0889301	0.581463	0	0.0158854	0.12814	0.0193297	0.235777	0.0591298	0.180975	0.0142824	0.256608	0.063088
TCGA-HU-A4G8	71	FEMALE	G3	Stage IIB	T3	M0	N1	1.89041	0	0.572605	3.1116	0.356365	2.225	6.1287	0.0687574	0.359654	0.00852611	0.0210135	0.0682555	0	6.24678	0.583052	0.113248	0.081172	3.17368	0.0945183	0.177041	1.1214	0.112392	0.0474369	0.191325	0.404056	0.440047	0.0441432	0.0409414	0	0.0718387	0.0457525
TCGA-HU-A4GF	69	MALE	G2	Stage IIA	T3	M0	N0	2.15068	0	0.110956	1.94703	0.654799	4.41979	0.84838	0.0485915	0.24312	0.00602547	0.0148504	0	0	1.99066	0.317993	0.0114333	4.89896	1.50859	0	0.0767762	1.07371	0.0635427	0.0167621	0.0338027	0.0407928	0.21769	0.114387	0.0578672	0	0.186153	0.102707
TCGA-HU-A4GH	75	MALE	G2	Stage IA	T1b	M0	N0	0.980822	0	0.759102	0.876346	0.73227	3.05667	1.16163	0	0.338229	0.00230523	0	0	0.05634	2.10343	0.130225	0.0437415	0.298475	0.796785	0.0511103	0.13925	0.899806	0.109396	0.0256513	0.439697	0.0936392	0.166568	1.44017	0.0841277	0	0.181284	0.0218298
TCGA-HU-A4GJ	60	FEMALE	G3	Stage IIIC	T4	M0	N3a	1.78082	0	1.19	1.88058	2.92154	1.76718	0.238043	0.0518093	0.164958	0.106004	0.0158339	0.0342874	0	1.4583	0.635125	0.0487617	0.318051	0.640551	0.394086	0.221327	1.9898	0	0.00893604	0.216248	0	0.828949	1.45245	0.271477	0.0964114	0.0360874	0.0669219
TCGA-HU-A4GP	62	FEMALE	G2	Stage IIA	T2	M0	N1	0.747945	0	0.153071	1.54716	0.321309	0.996683	1.92683	0	0.165869	0.02261	0.0417935	0.0754181	0.172684	0.622478	0.184868	0.0107256	0.0322884	0.513483	0.0543071	0.0240079	1.12716	0.0149023	0	0.221972	0.0956693	0.116694	0.0487755	0.103142	0	0.0952528	0.0927809
TCGA-HU-A4GT	71	FEMALE	G3	Stage IIA	T3	M0	N0	0.542466	0	0.537239	2.12412	0.304389	0.354238	0.139571	0	0.241798	0	0	0.100518	0.115078	4.44453	0.247327	0.095301	0.274942	0.681594	0	0.0859205	0.213091	0.049655	0.0611268	0	0.0637546	0.226816	0.888451	0.0482346	0.0157024	0	0.00990861
TCGA-HU-A4GU	73	MALE	G3	Stage IIB	T3	M0	N1	0.547945	0	0.814116	2.11718	0.216957	2.63139	0.240412	0.0654062	0.842916	0.0108141	0.0133262	0.0432859	0	2.7585	0.345641	0.0410392	0.0102954	1.59336	0.0239764	0.0816546	0.34411	0.0855312	0.00752081	0.0909999	1.2629	0.0837199	4.65641	0.0207711	0	0	0.0136541
TCGA-HU-A4H2	58	FEMALE	G2	Stage IIIB	T3	M0	N3b	1.07945	0	1.05751	1.12573	0.324896	4.2424	2.16012	0.0746259	0.280034	0.0115673	0.022807	0.0493874	0	2.46449	0.288894	0.0263385	0.07929	0.645853	0.0444537	0.0655064	0.726339	0	0.167329	0.545093	0.0939733	0.262683	0.231569	0.213291	0.0578627	0.012995	0.0394339
TCGA-HU-A4H3	56	FEMALE	G3	Stage IIIC	T4a	M0	N3b	2.41644	0	0.372215	2.85753	0.197482	2.12064	0.994689	0.368035	0.630214	0.0456374	0.0661636	0.0429822	0	2.60641	0.435007	0.0305635	0.143125	1.91527	0.0158721	0.0582775	2.50577	0.0283104	0	0	0.672459	0.110843	0.398439	0.0257818	0.0805732	0.180954	0.0135584
TCGA-HU-A4H4	53	FEMALE	G3	Stage IIB	T2	M0	N2	1.9863	0	0.455304	3.10604	0.552714	1.06592	0.699962	0.0190431	0.138588	0.00708419	0.0465593	0.0756164	0	3.2161	0.600293	0.0358458	0.0899257	3.00319	0.0383942	0.156016	0.661241	0.448245	0	0.0794842	0.159868	0.121876	0.211916	0.122463	0.0236247	0.291815	0.0715575
TCGA-HU-A4H6	72	FEMALE	G2	Stage IIIA	T3	M0	N2	1.76438	0	0.381259	0.507533	0.923261	0.727622	0.809465	0.0244691	0.122427	0.0606847	0	0.129549	0	1.69118	0.374391	0	0.0693291	1.39835	0.152487	0.0687325	1.54482	0.015999	0.0168817	0.238308	0.0410839	0.407166	0.628381	0.174841	0	0.204525	0.0823689
TCGA-HU-A4HB	68	MALE	G3	Stage IIB	T2	M0	N2	1.30685	1	0.466352	1.12654	2.13132	2.8788	0.745812	0.157815	0.317891	0.0391389	0.0413409	0.0746013	1.33235	1.97287	0.444696	0.0636564	0.0851699	1.22645	0.214876	0.0791596	1.44706	0.0294819	0.404408	0.0941007	0.132486	1.01001	0.501772	0.408099	0.433521	0.125628	0.0194142
TCGA-IN-A6RI	45	MALE	G2	Stage I	T1b	M0	N0	1.53151	0	0.424675	0.627542	1.10394	2.32856	1.68201	0	0.529817	0	0	0	0	5.10119	0.214727	0	0.353605	0.579103	0	0.269413	0.700371	0	0.019134	0.270103	0	0.141997	0.0118703	0.125506	0.0344063	0.135224	0.0130268
TCGA-IN-A6RJ	64	MALE	G3	Stage IA	T1b	M0	N0	1.03836	0	0.852107	1.52457	0.283666	0.43516	0.228606	0	0.28289	0.100259	0	0	0	0.831975	0.538862	0	0	0.37593	0.0911959	0.0655127	0.261769	0	0.107272	0.259593	0	0.0796086	0.159718	0.281454	0.0771577	0	0.0730328
TCGA-IN-A6RL	84	MALE	G2	unknow	T2	M0	N1	1.11233	1	0.394211	0.256203	1.01407	0.95067	9.88858	0	0.173044	0.0876125	0	0	0	0.727029	0.260492	0.12788	0.359307	0.895935	0.0996154	0.0508879	0.514686	0.0355359	0.393711	0.37808	0.0912526	0.4174	0.209357	0.207116	0.202275	0.113569	0.131895
TCGA-IN-A7NR	64	FEMALE	G3	Stage IV	T3	M1	N3	0.542466	0	0.949061	1.11025	0.906795	1.76559	0.463767	0.168229	0.0765189	0.0521522	0	0	0	2.39106	0.217084	0.0395833	0.119162	0.92441	0.0925033	0.393789	0.442537	0	0.174096	0.585144	0.423688	0.107667	0.360018	0.360617	0	0.175768	0.0131697
TCGA-IN-AB1V	63	MALE	G2	Stage IA	T1b	M0	N0	1.31233	0	0.488997	0.882591	0.301896	1.41005	1.4815	0.0260036	0.212899	0.0870621	0	0	0.0788077	2.23205	0.239681	0.012237	0.503459	1.18598	0.266905	0.127825	0.738765	0.0170024	0.0269105	0.180895	0.0218302	0.0332846	0.122428	0.204386	0.0645199	0.144901	0.344031
TCGA-KB-A6F7	54	FEMALE	G3	Stage IB	T1	M0	N1	5.30137	0	0.397678	2.60769	1.04991	8.38143	1.78987	0.038956	0.0531574	0	0.0952453	0.0257811	0.177093	4.64662	0.739676	0.109993	0.165563	1.62687	0.0285607	0.424024	1.51665	0	0.685349	0.216799	0.130815	0.249318	0.600247	0.0742279	0.0483285	0.162807	0.0243973
TCGA-KB-A93G	68	MALE	G1	Stage IB	T2	M0	N0	1.67945	0	5.37993	0.981722	0.572317	1.44017	3.20432	0.314804	0.0881159	0.132124	0.059206	1.12182	0	0.310437	1.23207	1.09398	0.251574	1.01129	0.133154	0.436466	1.45238	0.126667	0.0751807	0.168457	3.1307	0.123984	0.186562	0.17303	0.0150209	0.522885	0.430328
TCGA-KB-A93H	79	FEMALE	G1	Stage IIB	T3	M0	N1	3.13699	0	0.251467	0.457608	0.618125	1.45544	2.3575	0.138677	0.551923	0.00429907	0	0.0688321	0	3.14978	0.159776	0	0.130972	1.16208	0.0190633	0.0324613	0.547195	0.0453366	0.0597971	0.241176	0.17463	0.177506	0.0445161	0.0247723	0	0.0965941	0.00542812
TCGA-MX-A663	66	MALE	G3	Stage IIA	T3	M0	N0	0.821918	1	2.28596	1.41004	1.60375	2.0297	1.61127	4.79616	0.0469147	0.195048	0.189135	0.853254	0.390738	0.876718	0.34225	0.254825	0.645362	0.623444	1.54076	0.576431	0.461252	0.01686	0.453647	0.861022	2.27297	0.132023	0.0882926	0.497472	0.303902	0.359219	0.492547
TCGA-MX-A666	61	MALE	G2	Stage IIA	T2	MX	NX	1.16986	0	0.39199	3.87697	0.891021	3.24844	1.17019	0.02653	0.482687	0.049347	0	0	0.201008	3.0166	0.190736	0.0499389	0.137809	0.656016	0.150742	0.192514	0.865383	0.485704	0.604017	0.184557	0.111361	0.0679169	0.5564	0.22748	0.197478	0.0923966	0.0415379
TCGA-R5-A7ZE	66	FEMALE	G2	Stage IIIA	T3	M0	N2	1.51781	1	0.861499	0.71743	0.202832	1.09336	0.29968	0	0.0494455	0.00674	0	0.0179856	0	7.11944	1.00198	0.0127891	1.71969	0.791477	0.00996239	0.066796	0.142981	0.0355389	0.140623	0.226867	0.136891	0	0.604861	0.0582565	0	0.0378597	0.0148927
TCGA-R5-A7ZF	65	FEMALE	G2	Stage IV	T4a	M1	N1	0.709589	1	0.434395	1.09575	0.796177	3.53557	0.185737	0.0505314	0.413715	0.0125321	0	0.267533	0	1.40825	0.158358	0.0951179	12.4799	1.19397	0.0740945	0.0887126	0.265852	0	0.244037	0.0703045	0.721164	0	1.7086	0	0.0626889	0.105592	0.023735
TCGA-R5-A7ZI	44	FEMALE	G3	Stage IV	T4	M1	N1	6.21096	0	0.413278	1.50843	0.739932	0.215277	0.226186	0.0615359	0.195927	0.00763062	0	0.0407245	0	7.9573	0.623909	0	0.174352	1.62306	0	0.165649	0.517997	0.201175	0	0	0	0.078766	0.158028	0.219848	0.0381705	0.257174	0.0144519
TCGA-RD-A7BS	46	MALE	G3	Stage IIIA	T3	M0	N1	0.920548	1	1.65163	0.713407	1.01968	0.827243	4.51965	0.472927	0.387199	0.258035	0.693768	0.625967	0.143327	1.58159	0.592834	0.0890216	1.60795	0.98751	0.398738	0.387458	1.1943	0.123689	0.68519	0.789583	0.555836	0.968555	0.526285	0.38298	0.821394	0.395297	0.348016
TCGA-RD-A8MV	56	MALE	G3	Stage IIIB	T3	M0	N2	10.1918	0	0.471235	1.59368	0.714101	2.11994	0.644764	0.0318934	0.522241	0.0276841	0.0194944	0.0844283	0	3.11091	0.776077	0.045026	0.918708	1.85768	0.0350742	0.0709231	0.369149	0.0208534	0.0110019	0.221867	0.0535494	1.79624	0.327616	0.151927	0.158267	0.222151	0.0599223
TCGA-RD-A8N5	78	MALE	G2	Stage IIIA	T3	M0	N1	4.7863	1	1.46004	0.966252	0.991538	1.73837	4.62323	0.465849	0.268395	0.0885753	0.0759316	1.17154	0.0470607	0.813581	2.00379	0.496905	1.09992	0.40957	0.0967693	0.527053	0.718927	0.0609187	0.0214265	0.0432092	2.0597	1.43109	0.63804	0.0813671	0	0.237955	0.192069
TCGA-RD-A8N6	78	FEMALE	G3	Stage IIIA	T2	M0	N2	0.745205	1	0.580339	1.2258	1.25235	2.0993	2.68358	0	0.554986	0.208351	0.09781	0.039713	0.0303102	1.27098	0.276551	0.16002	0.122793	0.989215	1.09254	0.187287	0.357801	0.1831	1.03501	0.473103	0.722066	0.435254	0.316767	0.247737	0.0372224	0.208989	0.042279
TCGA-RD-A8NB	80	FEMALE	G3	Stage IIIA	T3	M0	N1	1.40548	1	1.05448	1.30164	0.853053	0.852331	1.34329	0.270706	0.0985042	0.057066	0.099279	0.214984	0	2.15766	0.863322	0.203825	0.0766999	1.60651	0.322512	0.202773	0.484233	0.1062	0.00933823	0.0376634	2.13624	0.381153	0.0231729	0.225667	0.117542	0.282837	0.0678147
TCGA-SW-A7EB	45	MALE	G2	Stage IIIA	T3	M0	N2	0.482192	0	1.10745	0.632704	1.62978	2.01233	3.87623	0.0958693	0.0872122	0.0594403	0	0.126893	1.45273	2.03054	0.0706919	0.045115	0	0.948235	0.0878587	0.22441	1.10964	0	0.562206	0.133383	0	0.122713	0.0820659	0.137004	0.0594674	0.133554	0.0825561
TCGA-VQ-A8DZ	70	MALE	G3	Stage IV	T4	M1	N3	1.08493	1	0.317931	0.88421	0.796245	1.7186	0.902844	0	0.294543	0.0332273	0	0.118222	0.0676733	0.734318	0.321076	0.0525405	1.27589	0.552153	0.0777627	0.209077	0.164471	0.116802	0.100137	0.248539	0.187459	0.028582	0.669013	0.06914	0.013851	0.21775	0.0174807
TCGA-VQ-A8E3	79	MALE	G3	Stage IIA	T3	M0	N0	1.81096	1	0.483495	2.46572	0.524706	1.52489	0.465144	0.0843644	0.524432	0.0453328	0.360966	0.186108	0.042613	2.08468	0.69466	0.172037	0.119516	1.2053	0.0927781	0.230393	0.325491	0.441291	0.0679052	0.234753	0.472163	0.611923	0.228689	0.0937711	0.0697746	0.254642	0.0902607
TCGA-VQ-A8E7	59	MALE	G2	Stage IV	T3	M1	N1	3.11781	0	0.316833	2.82261	0.253911	2.02331	0.250099	0.0226805	0.257906	0.025312	0.0415895	0.16511	0.171841	1.46643	0.213232	0.256157	2.25986	0.548365	0.0374137	0.161926	0.501165	0.0444887	0.0625908	0.126222	0.190405	0.116124	0.368884	0.0972363	0.0140687	0.0789898	0.127839
TCGA-VQ-A8P2	68	MALE	G2	Stage IIIA	T4a	M0	N1	3.17808	0	0.264595	4.39539	0.0816776	1.89513	0.482707	0.0656624	0.328531	0.00407116	0	0.0217277	0	7.66743	0.254194	0.0463499	0.0775181	1.44325	0.0541582	0.0691659	0.103637	0.0643996	0	0.182713	0.192934	0.0840478	0.252937	0.0703772	0	0	0.0179912
TCGA-VQ-A8P3	72	MALE	G2	Stage IIIA	T4	M0	N1	3.10137	0	0.830308	1.87328	0.50346	0.965419	1.31865	0.331153	0.439322	0.0547518	0.0337354	0.602682	0	10.444	0.254359	0.246741	0	1.15246	0.0455224	0.0678265	0.696894	0.0902179	0.0285585	0.191973	0.115835	0.529845	0.177171	0.157747	0.068471	0.134553	0.136102
TCGA-VQ-A8P5	67	MALE	G3	Stage IIA	T3	M0	N0	0.643836	1	1.08564	0.90716	0.351082	1.54842	1.13174	0.500339	0.210073	0.143177	0.32935	0.382067	0.291605	4.44059	1.19196	0.163006	0.508892	1.03629	0.126978	0.887401	0.323981	0.176155	0.23898	0.589028	2.29405	0.147792	1.58141	0.23834	0.238737	0.16085	0.12052
TCGA-VQ-A8PD	69	MALE	G2	Stage IIIC	T4a	M0	N3	1.3589	1	0.273617	1.89712	0.793125	1.34706	0.776143	0.0496839	0.0225987	0.0400461	0.0455529	0.0822021	0.0376435	0.650778	0.508322	0.187045	0.140771	1.1603	0.418898	0.13956	1.22855	0.0162428	0.00856945	0.172814	0.312825	0.0317977	0.170122	0.124253	0.0462281	0.39798	0.124464
TCGA-VQ-A8PF	76	MALE	G3	Stage IIIB	T3	M0	N3b	0.208219	1	0.300792	2.01744	0.876928	1.1316	0.228643	0.0248817	0.0565871	0.0185124	0.0152086	0.0164667	0.113111	3.31457	1.44025	0.187344	0.0469987	1.91413	0.132255	0.154344	0.392717	0.0162688	0.0257495	0.207708	0.647538	1.1784	0.117146	0.1126	0.15434	0.225305	0.0545399
TCGA-VQ-A8PH	62	MALE	G2	Stage IIIB	T3	M0	N3	1.06575	1	0.513671	1.64368	1.48071	1.13128	2.01546	0.0562383	0.396489	0.00697371	0	0	0.170438	0.767976	0.0881213	0.0132325	0.079671	0.834372	0.0670009	0.059239	0.680516	0	0.0872996	0	0.0708186	0.0359925	0.0842468	0.0602764	0	0.097931	0.0242143
TCGA-VQ-A8PJ	53	MALE	GX	Stage IV	T4	M1	N2	0.224658	1	0.248127	0.815225	0.252597	2.23436	1.04739	0.0393035	0.0983246	0	0.0120119	0.0130055	0.148894	0.60244	0.152153	0.0369916	0.35264	0.777496	0.00360194	0.0391006	0.496274	0	0.101686	0.0546832	0.0989867	0.100617	0.580369	0.0468063	0.0365698	0.16426	0.0230765
TCGA-VQ-A8PQ	50	FEMALE	G2	Stage IV	T4	M1	N1	1.30411	1	0.419169	1.73456	1.14908	2.19975	0.556405	0.628788	0.0741491	0.375418	0.128112	0.323658	0.0352894	2.73887	0.643963	0.208226	0.681834	0.895781	0.247573	0.471541	1.24974	0	0.0562349	0.356414	0.136855	0.596184	0.089709	0.255153	0.231132	0.616413	0.229714
TCGA-VQ-A8PU	72	FEMALE	G3	Stage IIIA	T4a	M0	N1	2.27945	1	0.142452	2.42827	0.188457	1.59007	0.487271	0.0378761	0.189507	0.00939349	0	0	0	1.79446	0.153609	0.0356481	0.232517	1.62339	0.0416535	0.0487631	0.518104	0.0495303	0.0130657	0.0526972	0.0953917	0	0.567397	0.108255	0	0.316588	0.0118605
TCGA-VQ-A91A	67	MALE	G1	Stage IIIB	T3	M0	N3a	3.28767	0	0.792785	2.01815	0.982343	0.872455	1.98611	0.872856	0.0567169	0.0953512	0.152435	0.9215	0	0.776099	1.36387	0.440095	0.647714	0.593827	0.0266641	0.60079	0.546691	0.0543537	0.00716903	0.115658	2.66937	0.319216	0.311325	0.0692986	0	0.405321	0.12202
TCGA-VQ-A91D	70	MALE	G2	Stage IIIC	T4b	M0	N2	0.975342	1	0.544797	1.89394	0.222115	1.67326	1.08999	0.344371	0.234956	0.0450754	0.023388	0.341858	0.0869722	2.53794	0.811171	0.108038	0.144551	1.17743	0	0.0940452	0.966283	0.250184	0.0131993	0.159709	4.64169	0.269375	0.0736971	0.104806	0.0474694	0.226544	0.0404385
TCGA-VQ-A91K	69	MALE	G2	Stage IIIA	T3	M0	N1	5.10137	0	1.46229	2.91958	0.382806	2.32145	0.813031	0.577023	0.0874862	0.0119254	0.282158	0.241854	0	2.31566	0.900607	0.0995648	0.0817449	1.06747	0.112812	0.218362	0.647635	0.0754569	0.00663497	0.0267605	2.37363	0.640111	0.304598	0.142016	0.131239	0.107179	0.0210803
TCGA-VQ-A91Q	61	MALE	G3	Stage IV	T3	M0	N3	1.73425	1	0.672089	0.610013	2.03889	3.20666	5.58883	0.107836	0.117718	0.0748831	0	0.471016	0	1.32232	0.341919	0.801794	0.203691	0.628108	0.0513894	0.575523	1.04391	0.16922	0.178556	0.150033	0.778551	0.0828182	0.609245	0.0667791	0	0.195293	0.16715
TCGA-VQ-A91U	78	MALE	G2	Stage IIIA	T3	M0	N1	0.142466	1	0.263512	1.38721	0.48806	1.80158	1.08165	0	0.24539	0.0182452	0	0	0.148639	0.765427	0.379731	0.0230801	0	1.69786	0.00898942	0.0803633	0.516066	0	1.08279	0.272947	0.164695	1.19278	0.0839673	0.0116815	0.0304226	0.0683242	0.0537528
TCGA-VQ-A91X	74	MALE	G3	Stage IIIB	T3	M0	N2	0.791781	1	0.148438	2.28225	0.141828	3.22173	7.01177	0	0.670206	0.0065255	0.11258	0	0.677807	3.4611	0.053355	0	0.0621254	0.92533	0.00964534	0.0184772	0.526035	0.017204	0.117995	0.0732158	0.022089	0	0.529303	0.0313347	0	0.0183274	0.00823928
TCGA-VQ-A925	66	MALE	G2	Stage IIIA	T3	M0	N2	0.378082	1	0.100602	0.600211	0.357129	1.24458	3.1659	0.0187241	0.0851667	0.0162529	0.0228898	0.0743499	0	0.688803	0.134616	0.0440568	1.40587	1.21408	0.154436	0.0460208	0.728974	0.0734563	0.0904268	0.208408	0.0314381	1.46198	0.216381	0.178388	0.0116145	0.260844	0.023453
TCGA-VQ-A928	49	MALE	G2	Stage IV	T3	M0	N3	0.476712	1	1.53013	1.16829	0.54084	2.01542	1.39839	0.58697	0.247206	0.0458281	0.186033	0.431619	0	1.87816	0.38072	0.265991	0.102659	1.21847	0.0597693	0.48598	0.388875	0.511717	0.20998	0.181479	1.29579	0.0834802	0.130267	0.559215	0.0943951	0.227139	0.0782864
TCGA-VQ-A94O	74	MALE	G2	Stage IIIC	T4a	M0	N3	1.75342	1	0.266685	1.6119	0.537384	1.88116	0.658829	0	0.112884	0	0.0337102	0.0547483	0.668569	2.67436	0.177918	0.0908367	1.26311	1.68193	0.0505425	0.093595	0.406217	0.234391	0.751478	0.0767316	0.138898	0.247076	0.129828	0.137925	0	0.0384149	0.0410159
TCGA-VQ-A94P	57	MALE	GX	unknow	T4	MX	NX	0.221918	1	0.703107	0.767229	3.65687	0.961787	8.16505	0.0219938	0.0600232	0.313639	0.0403302	0.538554	0.0333277	0.257436	0.600056	0.13455	0.0207719	0.398821	0.36684	0.319194	0.277709	0	0.00758696	0.795602	0.240031	0.619346	0.00941356	0.696715	0.313782	0.306393	0.220387
TCGA-VQ-A94R	63	MALE	G2	unknow	T4a	M0	N2	3.54521	1	0.687208	1.37494	0.386599	2.4673	1.27419	0.597683	0.250107	0.0326103	0.175356	0.42719	0	1.66567	0.502418	0.213759	0.225791	2.70621	0.162132	0.100732	0.60374	0.375161	0.00824703	0.199574	0.140492	0.428419	0.0511627	0.153744	0.0593185	0.166525	0.0374315
TCGA-VQ-A94T	73	MALE	G3	Stage IIIB	T3	M0	N2	0.936986	1	0.313441	1.76005	0.148855	2.13509	3.72781	0.0897508	0.0979754	0.00445174	0	0.118794	0	1.67084	0.129051	0.0929184	0.906981	0.720037	0.00987017	0.0189079	0.453302	0.0704198	0.0557286	0.0249741	0.256178	0.137857	2.25875	0.153912	0	0.0625153	0.0449671
TCGA-VQ-A94U	70	MALE	G3	Stage IIB	T4a	M0	N0	2.24384	0	0.722141	0.633595	0.746772	1.36359	0.889259	0.349455	0.207857	0.0866669	0.0492922	0.10674	0	3.35618	0.242814	0.21505	0.152327	1.59528	0.581387	0.261132	2.12138	0.0527285	0.166912	0.448799	0	0.0688158	0.218603	0.147258	0.166743	0.280859	0.15362
TCGA-VQ-AA64	68	MALE	G2	Stage IIIB	T3	M0	N2	1.53425	1	1.74232	1.26702	1.63127	1.12425	0.715892	0.428483	0.124024	0.0724541	0.369046	0.592919	0	1.5198	0.581641	0.274962	0.321903	1.70165	0.0749661	0.389798	0.266417	0.203754	0.362804	0.0270977	3.89145	0.274229	0.100033	0.102055	0.0241624	0.203493	0.0198212
TCGA-VQ-AA68	52	FEMALE	G2	Stage IIIC	T4a	M0	N3	3.63836	0	0.166181	0.784328	0.37147	6.60422	1.56811	0.0853237	0.0485118	0.00529019	0	0	0	1.59318	0.114035	0.0803047	0.0503647	1.17212	0.082104	0.017476	1.41403	0.0697357	0.0147166	0.178067	0	0	0	0.0457252	0.251399	0.104005	0.0818244
TCGA-VQ-AA69	35	MALE	G2	Stage IIIA	T3	M0	N2	2.36712	0	0.493713	2.04966	0.390303	1.88177	0.123571	0.0448247	0	0.00277919	0.0136992	0	0	2.09868	0.908949	0.0632819	0.52918	3.17739	0.0164317	0.039347	0.565987	3.2972	0	0.0311824	0.0752612	0.143439	0.0287781	0.0266907	0.0417069	0.0312223	0.0140363
TCGA-VQ-AA6D	52	FEMALE	G2	Stage IIIA	T4a	M0	N1	1.4274	0	0.28849	4.30297	0.779219	3.28725	4.16653	0.0596601	0.325636	0.014796	0	0.138191	0	3.49158	0.27495	0	0.281728	5.80258	0.0382725	0.0977563	1.75772	0.682649	0.679149	0	0.325553	0.114547	2.38753	0.0426293	0	0.145445	0.0186819
TCGA-VQ-AA6F	57	MALE	G2	Stage IIB	T3	M0	N1	4.50959	0	0.111627	2.05673	0.861449	1.09025	2.02371	0	0.0661501	0.00772889	0	0.0137497	0	1.2854	0.191498	0.058662	0.117731	0.901894	0.0609284	0.216415	0.787002	0.0271688	0.107504	0.260153	0.0174417	0.239341	0.0622467	0.0890718	0.115986	0.217072	0.0552994
TCGA-VQ-AA6J	75	MALE	G3	Stage IIIB	T4a	M0	N2	2.29589	0	0.581604	1.92109	1.84815	3.08686	0.133744	0.0545793	0.190328	0.01128	0.0444811	0.060201	0.0275684	2.40328	0.62716	0.196914	0.309283	1.24963	0.0333459	0.0958191	0.153146	0.452029	0.0188276	0.0506243	1.2524	0.931487	0.132376	0.0303325	0.0112851	0.316807	0.0427272
TCGA-VQ-AA6K	59	MALE	G3	Stage IIIC	T4a	M0	N3a	1.03562	1	0.435827	1.14716	0.430933	1.33021	0.605635	0.278839	0.12683	0.0502935	0.0464826	0.150984	0	2.41605	0.224301	0.238579	0.514725	0.696457	0.148678	0.100872	0.293401	0.182318	0.0174887	0.282145	0.234087	0.421807	0.531631	0.114714	0.393097	0.388446	0.0992218
