# Supplementary material for: Identification and validation of a novel cellular senescence-related lncRNA prognostic signature for predicting immunotherapy response in stomach adenocarcinoma
Source: Front Genet. 2022 Aug 25;13:935056. doi: 10.3389/fgene.2022.935056 (PMC9453157; doi:10.3389/fgene.2022.935056)
Supplement: Supplementary file 6 [file Table5.XLSX]

## Sheet: Sheet1
NRG	lncRNA	cor	pvalue	Regulation
EZH2	AL391121.1	-0.427106	4.6472e-18	negative
MAD2L1	AL391121.1	-0.43359	1.27656e-18	negative
PNPT1	AL391121.1	-0.404164	3.61431e-16	negative
RAD21	AL391121.1	-0.423967	8.60031e-18	negative
TXNIP	XPC-AS1	0.403532	4.05643e-16	postive
ITPKB	NAALADL2-AS2	0.401466	5.90206e-16	postive
FOXM1	AL359853.1	0.476608	1.15596e-22	postive
SERPINE1	AL359853.1	0.665861	2.18235e-49	postive
AR	ADAMTS9-AS2	0.733292	1.79844e-64	postive
CAV1	ADAMTS9-AS2	0.476837	1.0961e-22	postive
CBX7	ADAMTS9-AS2	0.847447	1.29053e-104	postive
CDK1	ADAMTS9-AS2	-0.42	1.85528e-17	negative
CENPA	ADAMTS9-AS2	-0.421392	1.41817e-17	negative
CKB	ADAMTS9-AS2	0.406415	2.39269e-16	postive
CPEB1	ADAMTS9-AS2	0.768979	1.77955e-74	postive
EZH2	ADAMTS9-AS2	-0.418564	2.44434e-17	negative
HJURP	ADAMTS9-AS2	-0.446801	8.40929e-20	negative
HSPB2	ADAMTS9-AS2	0.700678	1.20239e-56	postive
ITPKB	ADAMTS9-AS2	0.624003	7.33186e-42	postive
MAD2L1	ADAMTS9-AS2	-0.428527	3.50912e-18	negative
MYLK	ADAMTS9-AS2	0.872417	5.10906e-118	postive
PDZD2	ADAMTS9-AS2	0.454588	1.59947e-20	postive
SORBS2	ADAMTS9-AS2	0.566659	3.10124e-33	postive
TGFB1I1	ADAMTS9-AS2	0.856595	3.1434e-109	postive
TXNIP	ADAMTS9-AS2	0.621445	1.94259e-41	postive
PIM1	MIR205HG	0.508168	5.14306e-26	postive
CCND1	AP002336.2	0.442239	2.18037e-19	postive
POU5F1	MPRIP-AS1	0.563524	8.23217e-33	postive
AR	HAND2-AS1	0.697917	4.94065e-56	postive
CAV1	HAND2-AS1	0.49327	2.17165e-24	postive
CBX7	HAND2-AS1	0.772758	1.21698e-75	postive
CKB	HAND2-AS1	0.427417	4.37016e-18	postive
CPEB1	HAND2-AS1	0.652353	7.91099e-47	postive
HSPB2	HAND2-AS1	0.613945	3.2138e-40	postive
ITPKB	HAND2-AS1	0.598395	8.55809e-38	postive
MYLK	HAND2-AS1	0.948963	5.10017e-189	postive
SORBS2	HAND2-AS1	0.475713	1.42261e-22	postive
TGFB1I1	HAND2-AS1	0.852395	4.51156e-107	postive
TXNIP	HAND2-AS1	0.474483	1.88972e-22	postive
MAD2L1	THAP9-AS1	0.405023	3.08899e-16	postive
POU5F1	AC016949.1	0.522466	1.18618e-27	postive
NOX4	MAP3K4-AS1	0.578121	7.98499e-35	postive
NUAK1	MAP3K4-AS1	0.483507	2.28942e-23	postive
P3H1	MAP3K4-AS1	0.505206	1.09842e-25	postive
SNAI1	MAP3K4-AS1	0.440582	3.07098e-19	postive
SERPINE1	AC009318.3	0.571584	6.5505e-34	postive
CPEB1	AL357078.2	0.412777	7.33041e-17	postive
IGFBP3	AC010931.1	0.41601	3.9796e-17	postive
NOX4	AC010931.1	0.426412	5.3272e-18	postive
AR	AC124312.3	0.643125	3.73789e-45	postive
CBX7	AC124312.3	0.71882	7.31245e-61	postive
CKB	AC124312.3	0.423199	9.98802e-18	postive
CPEB1	AC124312.3	0.675372	2.85149e-51	postive
HSPB2	AC124312.3	0.455337	1.36047e-20	postive
ITPKB	AC124312.3	0.589082	2.10192e-36	postive
MYLK	AC124312.3	0.690958	1.62219e-54	postive
PDZD2	AC124312.3	0.409447	1.36595e-16	postive
SORBS2	AC124312.3	0.551856	2.8483e-31	postive
TGFB1I1	AC124312.3	0.647146	7.08348e-46	postive
TXNIP	AC124312.3	0.505524	1.01297e-25	postive
PROX1	AC011700.1	0.770945	4.43695e-75	postive
CBX7	AL513008.1	0.438507	4.70325e-19	postive
TXNIP	AL513008.1	0.540836	7.13776e-30	postive
TERT	AC007319.1	0.705413	1.02487e-57	postive
CDK6	CDK6-AS1	0.592343	6.93293e-37	postive
HJURP	AL592166.1	0.408004	1.78479e-16	postive
EZH2	AC000123.1	0.404948	3.13171e-16	postive
TFAP4	MIR22HG	-0.487529	8.7547e-24	negative
PNPT1	HK2-DT	0.424439	7.84354e-18	postive
E2F1	AC002116.2	0.435513	8.65531e-19	postive
AR	LINC01140	0.481127	4.0189e-23	postive
CBX7	LINC01140	0.442396	2.11068e-19	postive
CPEB1	LINC01140	0.428921	3.24583e-18	postive
HSPB2	LINC01140	0.505939	9.10958e-26	postive
TXNIP	LINC01140	0.427832	4.02617e-18	postive
TERT	AC073283.2	0.436892	6.54009e-19	postive
IGFBP1	FOXCUT	0.4319	1.79238e-18	postive
CBX7	LINC00702	0.542165	4.86976e-30	postive
CPEB1	LINC00702	0.420636	1.64109e-17	postive
HSPB2	LINC00702	0.501315	2.94405e-25	postive
ITPKB	LINC00702	0.408912	1.50843e-16	postive
MYLK	LINC00702	0.73061	8.73823e-64	postive
TGFB1I1	LINC00702	0.654481	3.19053e-47	postive
AR	PART1	0.544435	2.52509e-30	postive
CAV1	PART1	0.416596	3.55952e-17	postive
CBX7	PART1	0.720608	2.69591e-61	postive
CKB	PART1	0.404312	3.51846e-16	postive
CPEB1	PART1	0.581749	2.43227e-35	postive
HSPB2	PART1	0.636177	6.24998e-44	postive
ITPKB	PART1	0.543216	3.5954e-30	postive
MYLK	PART1	0.857676	8.53235e-110	postive
SORBS2	PART1	0.566587	3.17202e-33	postive
TGFB1I1	PART1	0.808601	6.07414e-88	postive
AR	LINC02593	0.504506	1.31304e-25	postive
CBX7	LINC02593	0.423335	9.72656e-18	postive
EZH2	REPIN1-AS1	0.429603	2.83473e-18	postive
AR	AC090044.1	0.689377	3.5378e-54	postive
CBX7	AC090044.1	0.744814	1.61403e-67	postive
CPEB1	AC090044.1	0.703534	2.73857e-57	postive
HSPB2	AC090044.1	0.634142	1.40706e-43	postive
ITPKB	AC090044.1	0.516239	6.2601e-27	postive
MYLK	AC090044.1	0.676244	1.90082e-51	postive
SORBS2	AC090044.1	0.535592	3.17181e-29	postive
TGFB1I1	AC090044.1	0.724893	2.38657e-62	postive
TXNIP	AC090044.1	0.62087	2.41578e-41	postive
AR	AC008808.2	0.628635	1.22623e-42	postive
CBX7	AC008808.2	0.746055	7.41197e-68	postive
CDK1	AC008808.2	-0.428463	3.55428e-18	negative
CENPA	AC008808.2	-0.414989	4.82961e-17	negative
CPEB1	AC008808.2	0.640333	1.16944e-44	postive
EZH2	AC008808.2	-0.416025	3.96756e-17	negative
HJURP	AC008808.2	-0.453	2.25167e-20	negative
HSPB2	AC008808.2	0.620953	2.34059e-41	postive
ITPKB	AC008808.2	0.515149	8.34824e-27	postive
MAD2L1	AC008808.2	-0.44908	5.19718e-20	negative
MYLK	AC008808.2	0.657462	8.8261e-48	postive
TGFB1I1	AC008808.2	0.693088	5.63044e-55	postive
TXNIP	AC008808.2	0.54922	6.22226e-31	postive
IFNG	MIAT	0.496402	1.00383e-24	postive
POU5F1	AC027607.1	0.403988	3.73249e-16	postive
CBX8	AC109322.1	0.43938	3.93207e-19	postive
POU5F1	KRT7-AS	0.410772	1.0672e-16	postive
CAV1	LINC01615	0.42755	4.25675e-18	postive
CBX8	LINC01977	0.426547	5.188e-18	postive
AURKA	AC093515.1	0.496069	1.0902e-24	postive
AR	AC008537.2	0.403275	4.25068e-16	postive
CBX7	AC008537.2	0.480377	4.79516e-23	postive
CPEB1	AC008537.2	0.418087	2.67839e-17	postive
MYLK	AC008537.2	0.426573	5.16108e-18	postive
TGFB1I1	AC008537.2	0.445862	1.02442e-19	postive
TXNIP	AC008537.2	0.420126	1.81069e-17	postive
AURKA	AC007950.1	0.576443	1.37648e-34	postive
CBX7	LINC01772	0.428742	3.36304e-18	postive
TXNIP	AC114760.2	0.442776	1.95047e-19	postive
AR	CARMN	0.656568	1.29956e-47	postive
CAV1	CARMN	0.444846	1.26718e-19	postive
CBX7	CARMN	0.789027	6.30165e-81	postive
CPEB1	CARMN	0.671423	1.76141e-50	postive
HSPB2	CARMN	0.637604	3.52546e-44	postive
ITPKB	CARMN	0.592195	7.29214e-37	postive
MYLK	CARMN	0.807276	1.92245e-87	postive
SORBS2	CARMN	0.477825	8.71228e-23	postive
TGFB1I1	CARMN	0.827433	1.67261e-95	postive
TXNIP	CARMN	0.506887	7.14717e-26	postive
HK3	AC006033.2	0.464104	1.98486e-21	postive
IFNG	AC006033.2	0.468202	7.91818e-22	postive
HSPB2	ZSCAN16-AS1	0.44193	2.32451e-19	postive
MYLK	ZSCAN16-AS1	0.413208	6.75927e-17	postive
TGFB1I1	ZSCAN16-AS1	0.416951	3.32669e-17	postive
RPS6KA6	TMEM75	0.464328	1.88841e-21	postive
TFDP1	TMEM75	0.475642	1.44617e-22	postive
CPEB1	AC074131.1	0.409675	1.30915e-16	postive
RPS6KA6	AC011298.1	0.458217	7.27397e-21	postive
CBX7	Z97832.2	0.414753	5.0499e-17	postive
CPEB1	Z97832.2	0.428699	3.39157e-18	postive
POU5F1	AC092168.2	0.40226	5.11139e-16	postive
IFNG	AC022126.1	0.431303	2.0198e-18	postive
AR	AC092691.1	0.490782	3.98667e-24	postive
CBX7	AC092691.1	0.433217	1.37597e-18	postive
CPEB1	AC092691.1	0.442439	2.09167e-19	postive
MYLK	AC092691.1	0.404982	3.11262e-16	postive
ID4	AC016705.2	0.422674	1.10606e-17	postive
SORBS2	AC108472.1	0.554787	1.18481e-31	postive
RAD21	RNF139-AS1	0.461972	3.1863e-21	postive
RBP2	AC008738.2	0.402989	4.47738e-16	postive
XAF1	AC020931.1	0.480891	4.24896e-23	postive
E2F1	CHKB-DT	0.41577	4.16501e-17	postive
CDKN2A	TDRKH-AS1	0.446449	9.05597e-20	postive
AR	SETBP1-DT	0.585737	6.47219e-36	postive
CBX7	SETBP1-DT	0.714769	6.82492e-60	postive
CDK1	SETBP1-DT	-0.440628	3.04208e-19	negative
CENPA	SETBP1-DT	-0.440388	3.19646e-19	negative
CPEB1	SETBP1-DT	0.66029	2.57439e-48	postive
EZH2	SETBP1-DT	-0.439621	3.74253e-19	negative
HJURP	SETBP1-DT	-0.446399	9.15229e-20	negative
HSPB2	SETBP1-DT	0.656543	1.3139e-47	postive
ITPKB	SETBP1-DT	0.474068	2.07933e-22	postive
MAD2L1	SETBP1-DT	-0.488927	6.25055e-24	negative
MYLK	SETBP1-DT	0.582562	1.85931e-35	postive
PDZD2	SETBP1-DT	0.404184	3.60157e-16	postive
SORBS2	SETBP1-DT	0.473694	2.26612e-22	postive
TGFB1I1	SETBP1-DT	0.647776	5.44456e-46	postive
TXNIP	SETBP1-DT	0.557581	5.09384e-32	postive
AR	FBXO30-DT	0.613931	3.23107e-40	postive
CBX7	FBXO30-DT	0.711494	4.03589e-59	postive
CPEB1	FBXO30-DT	0.662751	8.71206e-49	postive
HSPB2	FBXO30-DT	0.530662	1.25923e-28	postive
ITPKB	FBXO30-DT	0.483454	2.31815e-23	postive
MYLK	FBXO30-DT	0.679734	3.69138e-52	postive
PDZD2	FBXO30-DT	0.448828	5.48235e-20	postive
SORBS2	FBXO30-DT	0.463977	2.04191e-21	postive
TGFB1I1	FBXO30-DT	0.622512	1.29523e-41	postive
TXNIP	FBXO30-DT	0.564147	6.78653e-33	postive
CENPA	AC006252.1	0.407974	1.79473e-16	postive
CDK6	LINC02254	0.423363	9.67404e-18	postive
AR	AC022034.1	0.4588	6.40336e-21	postive
CBX7	AC022034.1	0.561529	1.52383e-32	postive
CPEB1	AC022034.1	0.443133	1.81121e-19	postive
HSPB2	AC022034.1	0.407385	2.00119e-16	postive
MYLK	AC022034.1	0.561196	1.6884e-32	postive
SORBS2	AC022034.1	0.432059	1.7363e-18	postive
TGFB1I1	AC022034.1	0.51323	1.38185e-26	postive
TXNIP	AC022034.1	0.411044	1.01425e-16	postive
BRCA1	LINC00630	0.408079	1.76027e-16	postive
PROX1	AL356364.1	0.500964	3.21535e-25	postive
PROX1	AP001025.1	0.541558	5.79996e-30	postive
CDK6	AL137802.2	0.40182	5.5355e-16	postive
HK3	SUGCT-AS1	0.609302	1.75928e-39	postive
IFNG	SUGCT-AS1	0.5107	2.67256e-26	postive
NOX4	SUGCT-AS1	0.424879	7.19644e-18	postive
CDKN2A	AC243964.3	0.414669	5.13065e-17	postive
AR	GIHCG	0.452005	2.78677e-20	postive
CPEB1	GIHCG	0.581233	2.8831e-35	postive
HSPB2	GIHCG	0.457677	8.18401e-21	postive
MYLK	GIHCG	0.439034	4.22181e-19	postive
TGFB1I1	GIHCG	0.477894	8.57162e-23	postive
TXNIP	LINC00926	0.449608	4.64592e-20	postive
ITPKB	AC119424.1	0.538806	1.27544e-29	postive
TERT	AC119424.1	0.755998	1.22776e-70	postive
POU5F1	LATS2-AS1	0.572181	5.41467e-34	postive
POU5F1	IGF2BP2-AS1	0.468924	6.72691e-22	postive
AR	AC015845.2	0.413081	6.92259e-17	postive
CBX7	AC015845.2	0.498488	5.97774e-25	postive
CPEB1	AC015845.2	0.525862	4.71781e-28	postive
MYLK	AC015845.2	0.479768	5.53145e-23	postive
SORBS2	AC015845.2	0.425205	6.75179e-18	postive
TGFB1I1	AC015845.2	0.480835	4.30502e-23	postive
SERPINE1	DIRC1	0.410172	1.19341e-16	postive
XAF1	AC015911.3	0.455652	1.27082e-20	postive
E2F1	AL355574.1	0.426287	5.45995e-18	postive
E2F1	AL121906.2	0.480912	4.22785e-23	postive
AR	MIR1-1HG-AS1	0.713286	1.5306e-59	postive
CAV1	MIR1-1HG-AS1	0.482502	2.90484e-23	postive
CBX7	MIR1-1HG-AS1	0.827671	1.32469e-95	postive
CKB	MIR1-1HG-AS1	0.471455	3.78404e-22	postive
CPEB1	MIR1-1HG-AS1	0.687272	9.90945e-54	postive
HSPB2	MIR1-1HG-AS1	0.611506	7.87806e-40	postive
ITPKB	MIR1-1HG-AS1	0.634249	1.34806e-43	postive
MYLK	MIR1-1HG-AS1	0.932821	1.99297e-167	postive
SORBS2	MIR1-1HG-AS1	0.580363	3.83614e-35	postive
TGFB1I1	MIR1-1HG-AS1	0.871648	1.45207e-117	postive
TXNIP	MIR1-1HG-AS1	0.494638	1.55201e-24	postive
GKN1	NCOA7-AS1	0.746451	5.77561e-68	postive
POU5F1	AC073842.2	0.516269	6.21117e-27	postive
CCND1	AC004540.2	0.414533	5.26445e-17	postive
POU5F1	AC104695.3	0.411888	8.66049e-17	postive
AR	CNN3-DT	0.535186	3.55685e-29	postive
CBX7	CNN3-DT	0.633066	2.15508e-43	postive
CPEB1	CNN3-DT	0.543036	3.78781e-30	postive
HSPB2	CNN3-DT	0.556446	7.1837e-32	postive
ITPKB	CNN3-DT	0.497828	7.04557e-25	postive
MYLK	CNN3-DT	0.675286	2.9687e-51	postive
SORBS2	CNN3-DT	0.508383	4.86584e-26	postive
TGFB1I1	CNN3-DT	0.675759	2.38236e-51	postive
TXNIP	LINC01215	0.441689	2.44342e-19	postive
CBX7	ANKRD44-IT1	0.40237	5.01065e-16	postive
TXNIP	ANKRD44-IT1	0.451746	2.94593e-20	postive
ID4	LNC-LBCS	0.534628	4.16178e-29	postive
POU5F1	AC016394.1	0.548893	6.85232e-31	postive
AR	FENDRR	0.691356	1.33232e-54	postive
CAV1	FENDRR	0.481205	3.94621e-23	postive
CBX7	FENDRR	0.789267	5.22234e-81	postive
CDK1	FENDRR	-0.426863	4.8748e-18	negative
CENPA	FENDRR	-0.410736	1.07429e-16	negative
CKB	FENDRR	0.417483	3.00568e-17	postive
CPEB1	FENDRR	0.716089	3.31e-60	postive
EZH2	FENDRR	-0.42051	1.68141e-17	negative
HJURP	FENDRR	-0.451586	3.04852e-20	negative
HSPB2	FENDRR	0.659818	3.16402e-48	postive
ITPKB	FENDRR	0.621076	2.2346e-41	postive
MAD2L1	FENDRR	-0.421709	1.33386e-17	negative
MYLK	FENDRR	0.911109	1.1966e-145	postive
PDZD2	FENDRR	0.448859	5.44557e-20	postive
PTTG1	FENDRR	-0.420025	1.84623e-17	negative
SORBS2	FENDRR	0.527506	3.00807e-28	postive
TGFB1I1	FENDRR	0.861392	8.88534e-112	postive
TXNIP	FENDRR	0.533393	5.88424e-29	postive
CAV1	CASC8	0.545763	1.71552e-30	postive
NOX4	AC109479.1	0.479914	5.3448e-23	postive
WNT2	AC109479.1	0.475788	1.39799e-22	postive
POU5F1	AL596223.1	0.56497	5.25452e-33	postive
CENPA	AC091153.3	0.424163	8.2779e-18	postive
CDK6	AC007368.1	0.472107	3.26061e-22	postive
SIX1	AC007368.1	0.461365	3.64376e-21	postive
CBX7	C21orf62-AS1	0.418287	2.57736e-17	postive
CPEB1	C21orf62-AS1	0.456322	1.099e-20	postive
CPEB1	AL031429.2	0.429317	3.00003e-18	postive
GKN1	AL031429.2	0.421926	1.27901e-17	postive
HSPB2	AL031429.2	0.473518	2.35967e-22	postive
POU5F1	PLS1-AS1	0.492738	2.4739e-24	postive
FOXM1	AC009318.2	0.469204	6.31367e-22	postive
SERPINE1	AC009318.2	0.681215	1.82925e-52	postive
STK32C	HHLA3-AS1	0.402852	4.59055e-16	postive
POU5F1	AC007216.2	0.437385	5.91518e-19	postive
CBX7	AC008759.3	0.463062	2.50244e-21	postive
CPEB1	AC008759.3	0.458462	6.89425e-21	postive
HSPB2	AC008759.3	0.498559	5.87213e-25	postive
TGFB1I1	AC008759.3	0.443547	1.66151e-19	postive
TXNIP	AC008759.3	0.462027	3.14769e-21	postive
PIM1	LINC02487	0.407302	2.03182e-16	postive
TERT	AC130651.1	0.414477	5.32085e-17	postive
POU5F1	AC007272.1	0.536951	2.16065e-29	postive
AR	AC080038.1	0.485388	1.46267e-23	postive
CBX7	AC080038.1	0.463586	2.22739e-21	postive
CPEB1	AC080038.1	0.555165	1.05722e-31	postive
HSPB2	AC080038.1	0.589936	1.57395e-36	postive
MYLK	AC080038.1	0.401519	5.84634e-16	postive
NOX4	AC080038.1	0.465404	1.48511e-21	postive
TGFB1I1	AC080038.1	0.539944	9.21555e-30	postive
E2F1	AC104971.1	0.406991	2.15189e-16	postive
PROX1	AC104971.1	0.436418	7.20209e-19	postive
AR	LINC02256	0.508177	5.13112e-26	postive
CBX7	LINC02256	0.727356	5.79846e-63	postive
CPEB1	LINC02256	0.635127	9.5057e-44	postive
EZH2	LINC02256	-0.408181	1.72717e-16	negative
HJURP	LINC02256	-0.441442	2.5714e-19	negative
HSPB2	LINC02256	0.514215	1.06724e-26	postive
ITPKB	LINC02256	0.513166	1.40507e-26	postive
MAD2L1	LINC02256	-0.435882	8.03067e-19	negative
MYLK	LINC02256	0.612758	4.97636e-40	postive
PDZD2	LINC02256	0.415216	4.62612e-17	postive
SORBS2	LINC02256	0.46177	3.33169e-21	postive
TGFB1I1	LINC02256	0.641835	6.34239e-45	postive
TXNIP	LINC02256	0.541318	6.21524e-30	postive
RPS6KA6	AL161630.1	0.51786	4.0742e-27	postive
TFDP1	AL161630.1	0.437929	5.29362e-19	postive
CENPA	AC009121.3	0.409146	1.44436e-16	postive
TACC3	AC009121.3	0.420634	1.64185e-17	postive
AGT	DGCR5	0.522102	1.30839e-27	postive
CBX8	AL117332.1	0.42742	4.36791e-18	postive
CBX7	LINC00957	0.454667	1.57244e-20	postive
TGFB1I1	LINC00957	0.401848	5.50846e-16	postive
AR	AP000721.2	0.567656	2.26862e-33	postive
CBX7	AP000721.2	0.571803	6.10972e-34	postive
CPEB1	AP000721.2	0.517031	5.07713e-27	postive
ITPKB	AP000721.2	0.453794	1.89817e-20	postive
MYLK	AP000721.2	0.627566	1.85795e-42	postive
SORBS2	AP000721.2	0.414593	5.20501e-17	postive
TGFB1I1	AP000721.2	0.586326	5.3142e-36	postive
POU5F1	MACC1-AS1	0.418244	2.59889e-17	postive
SERPINE1	SEPTIN4-AS1	0.450715	3.67117e-20	postive
AR	ZNF710-AS1	0.495873	1.14433e-24	postive
CBX7	ZNF710-AS1	0.62581	3.6623e-42	postive
CPEB1	ZNF710-AS1	0.457459	8.58093e-21	postive
HSPB2	ZNF710-AS1	0.405964	2.59964e-16	postive
ITPKB	ZNF710-AS1	0.447825	6.77745e-20	postive
MYLK	ZNF710-AS1	0.701166	9.34731e-57	postive
TGFB1I1	ZNF710-AS1	0.599369	6.08645e-38	postive
POU5F1	SEPTIN9-DT	0.460937	4.00384e-21	postive
NOX4	LINC02544	0.500542	3.57482e-25	postive
RBP2	LINC00242	0.451659	3.00115e-20	postive
NOX4	GORAB-AS1	0.452016	2.78064e-20	postive
CPEB1	LINC01359	0.40632	2.43481e-16	postive
PROX1	LINC00622	0.440476	3.13873e-19	postive
HSPB2	AL590226.1	0.525965	4.58799e-28	postive
SIX1	EIPR1-IT1	0.457136	9.20615e-21	postive
POU5F1	AC004951.1	0.450894	3.53347e-20	postive
ACLY	AC243967.2	0.435526	8.63234e-19	postive
CHEK1	DLEU1	0.411177	9.89271e-17	postive
E2F1	DLEU1	0.413897	5.93634e-17	postive
EZH2	DLEU1	0.401965	5.39238e-16	postive
HJURP	DLEU1	0.442415	2.10233e-19	postive
TFAP4	DLEU1	0.406354	2.41966e-16	postive
TFDP1	DLEU1	0.407512	1.95464e-16	postive
CCND1	AP000487.1	0.488731	6.55268e-24	postive
AR	AL513217.1	0.657195	9.90766e-48	postive
CAV1	AL513217.1	0.459954	4.97077e-21	postive
CBX7	AL513217.1	0.809544	2.66203e-88	postive
CKB	AL513217.1	0.470605	4.593e-22	postive
CPEB1	AL513217.1	0.652171	8.54706e-47	postive
HSPB2	AL513217.1	0.612341	5.80077e-40	postive
ITPKB	AL513217.1	0.631549	3.92106e-43	postive
MYLK	AL513217.1	0.892072	9.85196e-131	postive
SORBS2	AL513217.1	0.629812	7.74869e-43	postive
TGFB1I1	AL513217.1	0.855962	6.71564e-109	postive
TXNIP	AL513217.1	0.525626	5.03167e-28	postive
ACLY	AC000061.1	0.472591	2.91885e-22	postive
AR	RAP2C-AS1	0.670194	3.08661e-50	postive
CBX7	RAP2C-AS1	0.795756	2.98099e-83	postive
CKB	RAP2C-AS1	0.413064	6.94544e-17	postive
CPEB1	RAP2C-AS1	0.694215	3.20452e-55	postive
HSPB2	RAP2C-AS1	0.609944	1.39281e-39	postive
ITPKB	RAP2C-AS1	0.529523	1.72629e-28	postive
MYLK	RAP2C-AS1	0.777771	3.19329e-77	postive
PDZD2	RAP2C-AS1	0.431288	2.0258e-18	postive
PTTG1	RAP2C-AS1	-0.408986	1.48787e-16	negative
SORBS2	RAP2C-AS1	0.524457	6.91745e-28	postive
TGFB1I1	RAP2C-AS1	0.77323	8.67449e-76	postive
TXNIP	RAP2C-AS1	0.586948	4.31392e-36	postive
CENPA	AC009005.1	0.400567	6.94322e-16	postive
IFNG	AC007991.4	0.412138	8.26372e-17	postive
CAV1	LNCAROD	0.698039	4.64185e-56	postive
FOXM1	AC016924.1	0.440263	3.27917e-19	postive
SERPINE1	AC016924.1	0.654691	2.91591e-47	postive
POU5F1	LINC02806	0.403958	3.75294e-16	postive
TACC3	AC074135.1	0.443975	1.51991e-19	postive
CBX8	MAFG-DT	0.497186	8.26432e-25	postive
E2F1	MAFG-DT	0.448297	6.13375e-20	postive
PROX1	MAFG-DT	0.423986	8.5687e-18	postive
POU5F1	AL691482.3	0.458061	7.52498e-21	postive
POU5F1	AC007684.2	0.422791	1.08127e-17	postive
HJURP	AL033527.2	0.425568	6.2876e-18	postive
HK3	AC243829.4	0.593014	5.50953e-37	postive
IFNG	AC243829.4	0.57655	1.32968e-34	postive
AR	GAS1RR	0.668401	6.96084e-50	postive
CBX7	GAS1RR	0.764168	5.03305e-73	postive
CPEB1	GAS1RR	0.805505	8.83184e-87	postive
EZH2	GAS1RR	-0.409861	1.26471e-16	negative
HJURP	GAS1RR	-0.424501	7.74863e-18	negative
HSPB2	GAS1RR	0.697653	5.64915e-56	postive
ITPKB	GAS1RR	0.552805	2.14576e-31	postive
MYLK	GAS1RR	0.717154	1.84124e-60	postive
SORBS2	GAS1RR	0.598093	9.51058e-38	postive
TGFB1I1	GAS1RR	0.753435	6.58248e-70	postive
TXNIP	GAS1RR	0.590334	1.37496e-36	postive
HK3	AC112721.2	0.47519	1.60556e-22	postive
POU5F1	EFCAB14-AS1	0.418638	2.40986e-17	postive
RPS6KA6	LINC01018	0.567469	2.40618e-33	postive
CBX7	RGMB-AS1	0.469977	5.29825e-22	postive
MYLK	RGMB-AS1	0.481167	3.98135e-23	postive
TGFB1I1	RGMB-AS1	0.467546	9.181e-22	postive
TACC3	CTBP1-DT	0.552479	2.36537e-31	postive
AR	AC027807.2	0.520583	1.9685e-27	postive
CBX7	AC027807.2	0.550949	3.72938e-31	postive
CPEB1	AC027807.2	0.559748	2.63203e-32	postive
HSPB2	AC027807.2	0.554944	1.12998e-31	postive
MYLK	AC027807.2	0.552878	2.09971e-31	postive
TGFB1I1	AC027807.2	0.569122	1.4297e-33	postive
TXNIP	AC027807.2	0.451462	3.13005e-20	postive
AURKA	AC099850.3	0.457753	8.04865e-21	postive
BRCA1	AC099850.3	0.578161	7.88117e-35	postive
CBX8	AC099850.3	0.406327	2.43182e-16	postive
CDK1	AC099850.3	0.535046	3.70015e-29	postive
CENPA	AC099850.3	0.649459	2.68936e-46	postive
CHEK1	AC099850.3	0.577867	8.67064e-35	postive
E2F1	AC099850.3	0.544999	2.14359e-30	postive
EZH2	AC099850.3	0.474941	1.70053e-22	postive
FOXM1	AC099850.3	0.478147	8.08068e-23	postive
HJURP	AC099850.3	0.650037	2.1084e-46	postive
HSPB2	AC099850.3	-0.427068	4.6821e-18	negative
MAD2L1	AC099850.3	0.558193	4.22899e-32	postive
PNPT1	AC099850.3	0.497369	7.89756e-25	postive
PTTG1	AC099850.3	0.453612	1.97413e-20	postive
RAD21	AC099850.3	0.465727	1.38155e-21	postive
TACC3	AC099850.3	0.588908	2.22896e-36	postive
TXNIP	AC099850.3	-0.418057	2.69335e-17	negative
AR	AC015922.2	0.451881	2.86193e-20	postive
NOX4	LINC02126	0.493083	2.2737e-24	postive
AR	AL356489.2	0.457472	8.55809e-21	postive
CBX7	AL356489.2	0.489753	5.11744e-24	postive
CPEB1	AL356489.2	0.459553	5.42817e-21	postive
HSPB2	AL356489.2	0.402079	5.2818e-16	postive
MYLK	AL356489.2	0.625122	4.7723e-42	postive
RPS6KA6	AL356489.2	0.490675	4.09204e-24	postive
TGFB1I1	AL356489.2	0.540524	7.80478e-30	postive
PNPT1	PPP4R3B-DT	0.402927	4.52877e-16	postive
MMP9	SLC12A5-AS1	0.460593	4.31914e-21	postive
TXNIP	AC093278.2	0.407131	2.09718e-16	postive
PROX1	LINC02875	0.471436	3.80069e-22	postive
NOX4	LINC01705	0.461202	3.777e-21	postive
IFNG	BANCR	0.411464	9.37592e-17	postive
GKN1	AC008268.1	0.730963	7.10544e-64	postive
POU5F1	AL136115.2	0.623764	8.03211e-42	postive
POU5F1	AC073389.1	0.622284	1.41235e-41	postive
CBX7	HCFC1-AS1	0.446939	8.1682e-20	postive
ITPKB	HCFC1-AS1	0.442926	1.89048e-19	postive
POU5F1	HCG21	0.556976	6.11913e-32	postive
MYLK	U91328.1	0.406015	2.57541e-16	postive
CBX7	AC130650.1	0.413033	6.98537e-17	postive
TXNIP	AC130650.1	0.408383	1.66385e-16	postive
CBX7	AC010226.1	0.577601	9.45449e-35	postive
CPEB1	AC010226.1	0.450769	3.62904e-20	postive
HSPB2	AC010226.1	0.45447	1.64075e-20	postive
TGFB1I1	AC010226.1	0.454226	1.72955e-20	postive
TXNIP	AC010226.1	0.521528	1.52743e-27	postive
AR	AP001922.6	0.439598	3.76009e-19	postive
HSPB2	AP001922.6	0.430362	2.43731e-18	postive
TGFB1I1	AP001922.6	0.420889	1.56294e-17	postive
HSPB2	AL356417.2	0.512598	1.63009e-26	postive
NOX4	AL356417.2	0.786664	3.94117e-80	postive
NUAK1	AL356417.2	0.485359	1.4729e-23	postive
P3H1	AL356417.2	0.478413	7.59495e-23	postive
WNT2	AL356417.2	0.521457	1.55665e-27	postive
AR	AL121821.2	0.478426	7.57139e-23	postive
CBX7	AL121821.2	0.430226	2.50415e-18	postive
CPEB1	AL121821.2	0.601995	2.41339e-38	postive
HSPB2	AL121821.2	0.413858	5.98012e-17	postive
CBX8	AP000894.4	0.411488	9.33498e-17	postive
IGFBP1	AP000894.4	0.421739	1.32598e-17	postive
POU5F1	AP001628.1	0.504451	1.3315e-25	postive
SERPINE1	MIR31HG	0.508269	5.01144e-26	postive
CPEB1	WDFY3-AS2	0.442148	2.22197e-19	postive
HSPB2	WDFY3-AS2	0.41465	5.1492e-17	postive
AR	AF111167.2	0.409241	1.419e-16	postive
CBX7	AF111167.2	0.492486	2.63123e-24	postive
MYLK	AF111167.2	0.436091	7.69736e-19	postive
TGFB1I1	AF111167.2	0.413818	6.02576e-17	postive
PROX1	AL009178.2	0.443729	1.59969e-19	postive
AR	AC024075.1	0.401758	5.59803e-16	postive
CBX7	AC024075.1	0.632462	2.73623e-43	postive
CPEB1	AC024075.1	0.448386	6.01913e-20	postive
HSPB2	AC024075.1	0.401404	5.96844e-16	postive
ITPKB	AC024075.1	0.413016	7.0085e-17	postive
MAD2L1	AC024075.1	-0.400726	6.74645e-16	negative
MYLK	AC024075.1	0.436281	7.40544e-19	postive
TGFB1I1	AC024075.1	0.467597	9.07651e-22	postive
TXNIP	AC024075.1	0.474353	1.94751e-22	postive
PROX1	LINC01549	0.483893	2.08883e-23	postive
POU5F1	AC016722.2	0.467595	9.07947e-22	postive
AR	AL357054.4	0.62566	3.881e-42	postive
CBX7	AL357054.4	0.741067	1.64667e-66	postive
CPEB1	AL357054.4	0.636332	5.87365e-44	postive
HSPB2	AL357054.4	0.597518	1.16207e-37	postive
ITPKB	AL357054.4	0.502895	1.97559e-25	postive
MYLK	AL357054.4	0.796064	2.32197e-83	postive
TGFB1I1	AL357054.4	0.752724	1.0456e-69	postive
TXNIP	AL357054.4	0.506906	7.1137e-26	postive
PIM1	OVOL1-AS1	0.416464	3.6504e-17	postive
IFNG	LINC02195	0.657524	8.59253e-48	postive
CBX8	MRPL20-AS1	0.407838	1.84028e-16	postive
E2F1	MRPL20-AS1	0.491086	3.70213e-24	postive
TACC3	MRPL20-AS1	0.475877	1.3697e-22	postive
AR	ZNF582-AS1	0.55735	5.4635e-32	postive
CBX7	ZNF582-AS1	0.633018	2.19616e-43	postive
CPEB1	ZNF582-AS1	0.600212	4.52758e-38	postive
HSPB2	ZNF582-AS1	0.581421	2.70935e-35	postive
ITPKB	ZNF582-AS1	0.455465	1.3234e-20	postive
MYLK	ZNF582-AS1	0.562742	1.04842e-32	postive
SORBS2	ZNF582-AS1	0.418092	2.67576e-17	postive
TGFB1I1	ZNF582-AS1	0.615236	1.99372e-40	postive
TXNIP	ZNF582-AS1	0.525676	4.96349e-28	postive
CBX7	AC007686.3	0.555278	1.02206e-31	postive
CPEB1	AC007686.3	0.418869	2.30542e-17	postive
TXNIP	AC007686.3	0.465066	1.60138e-21	postive
POU5F1	AL731563.3	0.592813	5.90255e-37	postive
POU5F1	AC092338.2	0.408022	1.77897e-16	postive
AR	AC087477.2	0.481689	3.52024e-23	postive
CBX7	AC087477.2	0.449472	4.78241e-20	postive
HSPB2	AC087477.2	0.41881	2.33196e-17	postive
TGFB1I1	AC087477.2	0.411488	9.33532e-17	postive
NOX4	LINC01050	0.44753	7.21281e-20	postive
PNPT1	SNHG4	0.462774	2.66758e-21	postive
POU5F1	AL731563.2	0.453389	2.07087e-20	postive
CBX7	LINC02762	0.577175	1.08598e-34	postive
CPEB1	LINC02762	0.473589	2.3216e-22	postive
HSPB2	LINC02762	0.482867	2.6648e-23	postive
ITPKB	LINC02762	0.425707	6.11851e-18	postive
MYLK	LINC02762	0.569029	1.47244e-33	postive
SORBS2	LINC02762	0.506121	8.69588e-26	postive
TGFB1I1	LINC02762	0.564545	5.99774e-33	postive
CBX8	AL136162.1	0.44066	3.02214e-19	postive
AR	AP000317.1	0.433775	1.22987e-18	postive
CBX7	AP000317.1	0.43519	9.24057e-19	postive
CPEB1	AP000317.1	0.503244	1.8086e-25	postive
HSPB2	AP000317.1	0.432331	1.64414e-18	postive
MYLK	AP000317.1	0.475543	1.47966e-22	postive
SORBS2	AP000317.1	0.428513	3.51864e-18	postive
TGFB1I1	AP000317.1	0.508834	4.33237e-26	postive
VEGFA	GRTP1-AS1	0.406759	2.24593e-16	postive
AR	AC010478.1	0.656504	1.33621e-47	postive
CBX7	AC010478.1	0.759454	1.23293e-71	postive
CPEB1	AC010478.1	0.635655	7.69965e-44	postive
EZH2	AC010478.1	-0.406666	2.28484e-16	negative
HJURP	AC010478.1	-0.411624	9.10043e-17	negative
HSPB2	AC010478.1	0.64053	1.07948e-44	postive
ITPKB	AC010478.1	0.553317	1.84118e-31	postive
MAD2L1	AC010478.1	-0.418911	2.28689e-17	negative
MYLK	AC010478.1	0.780229	5.17648e-78	postive
TGFB1I1	AC010478.1	0.784157	2.68897e-79	postive
TXNIP	AC010478.1	0.520568	1.97669e-27	postive
PNPT1	MIR17HG	0.448501	5.87491e-20	postive
RPS6KA6	ASAP1-IT2	0.471224	3.98909e-22	postive
AR	MAGI2-AS3	0.717012	1.99085e-60	postive
CAV1	MAGI2-AS3	0.412659	7.49464e-17	postive
CBX7	MAGI2-AS3	0.728963	2.28523e-63	postive
CDK1	MAGI2-AS3	-0.480926	4.21349e-23	negative
CENPA	MAGI2-AS3	-0.492136	2.86639e-24	negative
CHEK1	MAGI2-AS3	-0.422353	1.17731e-17	negative
CPEB1	MAGI2-AS3	0.718809	7.35789e-61	postive
E2F1	MAGI2-AS3	-0.467608	9.05321e-22	negative
EZH2	MAGI2-AS3	-0.448881	5.42072e-20	negative
HJURP	MAGI2-AS3	-0.507977	5.40258e-26	negative
HSPB2	MAGI2-AS3	0.78468	1.80565e-79	postive
ITPKB	MAGI2-AS3	0.535295	3.44905e-29	postive
MAD2L1	MAGI2-AS3	-0.466048	1.28559e-21	negative
MYLK	MAGI2-AS3	0.7454	1.11825e-67	postive
NOX4	MAGI2-AS3	0.458155	7.37184e-21	postive
NUAK1	MAGI2-AS3	0.410798	1.06204e-16	postive
PDZD2	MAGI2-AS3	0.441063	2.78088e-19	postive
PTTG1	MAGI2-AS3	-0.442517	2.0584e-19	negative
SLC16A7	MAGI2-AS3	0.43215	1.70471e-18	postive
SORBS2	MAGI2-AS3	0.472783	2.79313e-22	postive
TACC3	MAGI2-AS3	-0.449241	5.0223e-20	negative
TGFB1I1	MAGI2-AS3	0.775657	1.49959e-76	postive
TXNIP	MAGI2-AS3	0.629299	9.46839e-43	postive
POU5F1	ASH1L-AS1	0.400634	6.85947e-16	postive
TXNIP	AC079793.1	0.439778	3.62338e-19	postive
RBP2	AC083902.1	0.406201	2.48892e-16	postive
PROX1	DSCR9	0.419075	2.21638e-17	postive
CDK1	AC092718.3	0.442686	1.9874e-19	postive
CENPA	AC092718.3	0.446389	9.1706e-20	postive
PTTG1	AC092718.3	0.506759	7.38569e-26	postive
TXNIP	AC092718.3	-0.40712	2.10117e-16	negative
AR	SAP30-DT	0.575822	1.68288e-34	postive
CAV1	SAP30-DT	0.418187	2.62753e-17	postive
CBX7	SAP30-DT	0.692037	9.50283e-55	postive
CPEB1	SAP30-DT	0.634683	1.13447e-43	postive
HSPB2	SAP30-DT	0.642494	4.84218e-45	postive
ITPKB	SAP30-DT	0.501045	3.15092e-25	postive
MYLK	SAP30-DT	0.740073	3.02771e-66	postive
SORBS2	SAP30-DT	0.475175	1.61081e-22	postive
TGFB1I1	SAP30-DT	0.735525	4.75241e-65	postive
TXNIP	SAP30-DT	0.509696	3.46729e-26	postive
AR	LINC02185	0.470077	5.17879e-22	postive
CBX7	LINC02185	0.529795	1.60133e-28	postive
CPEB1	LINC02185	0.554866	1.15701e-31	postive
MYLK	LINC02185	0.486967	1.00222e-23	postive
TGFB1I1	LINC02185	0.481028	4.11372e-23	postive
TXNIP	LINC02185	0.463572	2.23427e-21	postive
HJURP	AL117329.1	0.476212	1.26741e-22	postive
CKB	ADORA2A-AS1	0.43205	1.7392e-18	postive
AR	Z99289.1	0.535324	3.42093e-29	postive
CBX7	Z99289.1	0.596834	1.47411e-37	postive
CPEB1	Z99289.1	0.570977	7.94447e-34	postive
HSPB2	Z99289.1	0.582255	2.05822e-35	postive
ITPKB	Z99289.1	0.432136	1.70965e-18	postive
MYLK	Z99289.1	0.685139	2.78915e-53	postive
PDZD2	Z99289.1	0.435924	7.96282e-19	postive
TGFB1I1	Z99289.1	0.650005	2.13707e-46	postive
TXNIP	Z99289.1	0.45612	1.14808e-20	postive
LIMK1	AC068580.3	0.407772	1.86318e-16	postive
XAF1	AC083862.1	0.533578	5.5873e-29	postive
AR	BVES-AS1	0.609645	1.55303e-39	postive
CBX7	BVES-AS1	0.671305	1.85877e-50	postive
CKB	BVES-AS1	0.545999	1.60164e-30	postive
CPEB1	BVES-AS1	0.63102	4.82748e-43	postive
HSPB2	BVES-AS1	0.586882	4.40988e-36	postive
ITPKB	BVES-AS1	0.501004	3.18345e-25	postive
MYLK	BVES-AS1	0.794817	6.3669e-83	postive
SORBS2	BVES-AS1	0.527876	2.71796e-28	postive
TGFB1I1	BVES-AS1	0.752195	1.47292e-69	postive
TXNIP	BVES-AS1	0.409092	1.45883e-16	postive
HJURP	SNHG15	0.42542	6.47234e-18	postive
POU5F1	PSORS1C3	0.800565	5.73556e-85	postive
AR	LINC01081	0.597091	1.34848e-37	postive
CBX7	LINC01081	0.756786	7.29239e-71	postive
CDK1	LINC01081	-0.411575	9.18296e-17	negative
CPEB1	LINC01081	0.642659	4.52544e-45	postive
HJURP	LINC01081	-0.409559	1.33772e-16	negative
HSPB2	LINC01081	0.616994	1.0365e-40	postive
ITPKB	LINC01081	0.555117	1.07283e-31	postive
MYLK	LINC01081	0.783997	3.03719e-79	postive
SORBS2	LINC01081	0.509141	4.00193e-26	postive
TGFB1I1	LINC01081	0.787381	2.26572e-80	postive
TXNIP	LINC01081	0.481701	3.51041e-23	postive
MAD2L1	TYMSOS	0.403003	4.46623e-16	postive
PTTG1	TYMSOS	0.423256	9.87826e-18	postive
AGT	AC092969.1	0.514699	9.39772e-27	postive
AR	LINC01798	0.524193	7.4327e-28	postive
CBX7	LINC01798	0.652804	6.53073e-47	postive
CPEB1	LINC01798	0.719	6.61827e-61	postive
HSPB2	LINC01798	0.570163	1.02869e-33	postive
ITPKB	LINC01798	0.459142	5.94114e-21	postive
MYLK	LINC01798	0.665192	2.9445e-49	postive
SORBS2	LINC01798	0.434773	1.00545e-18	postive
TGFB1I1	LINC01798	0.657131	1.019e-47	postive
TXNIP	LINC01798	0.463023	2.5243e-21	postive
NOX4	AC009093.1	0.471342	3.88327e-22	postive
NUAK1	AC009093.1	0.488339	7.20317e-24	postive
P3H1	AC009093.1	0.483383	2.35759e-23	postive
PROX1	AC106799.2	0.540448	7.97812e-30	postive
SIX1	HAGLROS	0.4824	2.97593e-23	postive
RAD21	AC105219.3	0.41838	2.53234e-17	postive
AR	LRRC3-DT	0.527062	3.39843e-28	postive
CBX7	LRRC3-DT	0.597923	1.00895e-37	postive
CPEB1	LRRC3-DT	0.588855	2.26933e-36	postive
HSPB2	LRRC3-DT	0.451143	3.35066e-20	postive
ITPKB	LRRC3-DT	0.449111	5.16328e-20	postive
MYLK	LRRC3-DT	0.664838	3.44758e-49	postive
SORBS2	LRRC3-DT	0.47124	3.97423e-22	postive
TGFB1I1	LRRC3-DT	0.605749	6.33832e-39	postive
HSPB2	AC011595.1	0.403772	3.88255e-16	postive
AR	AC093702.1	0.523775	8.3253e-28	postive
CAV1	AC093702.1	0.41097	1.02846e-16	postive
CBX7	AC093702.1	0.551202	3.45917e-31	postive
CPEB1	AC093702.1	0.478283	7.82865e-23	postive
HSPB2	AC093702.1	0.509851	3.33041e-26	postive
ITPKB	AC093702.1	0.464893	1.66454e-21	postive
MYLK	AC093702.1	0.78313	5.86181e-79	postive
TGFB1I1	AC093702.1	0.705985	7.58686e-58	postive
AR	AP003071.4	0.667163	1.21674e-49	postive
CAV1	AP003071.4	0.510059	3.15606e-26	postive
CBX7	AP003071.4	0.813137	1.09973e-89	postive
CKB	AP003071.4	0.400269	7.32598e-16	postive
CPEB1	AP003071.4	0.718242	1.00857e-60	postive
EZH2	AP003071.4	-0.410515	1.11955e-16	negative
HJURP	AP003071.4	-0.429333	2.99061e-18	negative
HSPB2	AP003071.4	0.692299	8.34076e-55	postive
ITPKB	AP003071.4	0.654186	3.61919e-47	postive
MYLK	AP003071.4	0.922484	2.90193e-156	postive
SORBS2	AP003071.4	0.482874	2.65985e-23	postive
TGFB1I1	AP003071.4	0.898518	1.89467e-135	postive
TXNIP	AP003071.4	0.509411	3.7319e-26	postive
POU5F1	BMS1P4	0.462103	3.09522e-21	postive
CDKN2A	AC080129.2	0.429269	3.02911e-18	postive
TERT	AC129492.1	0.520702	1.90688e-27	postive
AR	AL109741.1	0.411051	1.01293e-16	postive
CBX7	AL109741.1	0.468039	8.21582e-22	postive
CPEB1	AL109741.1	0.457033	9.41506e-21	postive
HSPB2	AL109741.1	0.4457	1.05973e-19	postive
TGFB1I1	AL109741.1	0.40679	2.233e-16	postive
TXNIP	AL109741.1	0.413368	6.55879e-17	postive
AR	AF001548.1	0.671427	1.75772e-50	postive
CAV1	AF001548.1	0.505836	9.35347e-26	postive
CBX7	AF001548.1	0.802923	7.94325e-86	postive
CKB	AF001548.1	0.439084	4.17835e-19	postive
CPEB1	AF001548.1	0.652571	7.2103e-47	postive
HSPB2	AF001548.1	0.615738	1.6547e-40	postive
ITPKB	AF001548.1	0.621191	2.13863e-41	postive
MYLK	AF001548.1	0.953966	3.59573e-197	postive
SORBS2	AF001548.1	0.467412	9.4623e-22	postive
TGFB1I1	AF001548.1	0.862824	1.47506e-112	postive
TXNIP	AF001548.1	0.502849	1.99894e-25	postive
XAF1	AP001610.2	0.620843	2.43983e-41	postive
AR	SNHG14	0.583433	1.3935e-35	postive
CBX7	SNHG14	0.617713	7.92449e-41	postive
CKB	SNHG14	0.47949	5.90369e-23	postive
CPEB1	SNHG14	0.657161	1.0055e-47	postive
HSPB2	SNHG14	0.476207	1.26884e-22	postive
ITPKB	SNHG14	0.508161	5.1524e-26	postive
MYLK	SNHG14	0.643824	2.80503e-45	postive
SORBS2	SNHG14	0.465588	1.42493e-21	postive
TGFB1I1	SNHG14	0.605777	6.27564e-39	postive
TXNIP	SNHG14	0.469338	6.12384e-22	postive
POU5F1	AP001160.4	0.433035	1.42746e-18	postive
MMP9	LINC01010	0.4694	6.03894e-22	postive
HK3	LINC01094	0.524053	7.72071e-28	postive
NOX4	LINC01094	0.649367	2.79551e-46	postive
WNT2	LINC01094	0.464191	1.94667e-21	postive
IGFBP6	LINC00519	0.402374	5.007e-16	postive
NOX4	LINC00519	0.44652	8.92086e-20	postive
AR	AP001347.1	0.628083	1.51986e-42	postive
CBX7	AP001347.1	0.549864	5.14406e-31	postive
CPEB1	AP001347.1	0.506096	8.75201e-26	postive
HSPB2	AP001347.1	0.407456	1.97486e-16	postive
ITPKB	AP001347.1	0.433934	1.19108e-18	postive
MYLK	AP001347.1	0.613469	3.83055e-40	postive
PDZD2	AP001347.1	0.460707	4.21234e-21	postive
TGFB1I1	AP001347.1	0.596441	1.68988e-37	postive
TXNIP	AP001347.1	0.402396	4.98714e-16	postive
TFDP1	AL356740.1	0.510391	2.89588e-26	postive
CBX7	LINC00476	0.472936	2.69665e-22	postive
CPEB1	LINC00476	0.416209	3.83145e-17	postive
AR	BNC2-AS1	0.564465	6.14764e-33	postive
CBX7	BNC2-AS1	0.646951	7.68166e-46	postive
CPEB1	BNC2-AS1	0.637041	4.42007e-44	postive
HSPB2	BNC2-AS1	0.75351	6.2684e-70	postive
ITPKB	BNC2-AS1	0.469132	6.41744e-22	postive
MYLK	BNC2-AS1	0.662735	8.77144e-49	postive
TGFB1I1	BNC2-AS1	0.729057	2.16383e-63	postive
TXNIP	BNC2-AS1	0.447739	6.90195e-20	postive
AR	AC120498.10	0.4169	3.35955e-17	postive
CBX7	AC120498.10	0.405779	2.68946e-16	postive
MYLK	AC120498.10	0.523477	9.02519e-28	postive
TGFB1I1	AC120498.10	0.503865	1.54529e-25	postive
CBX7	AP005131.2	0.405971	2.59595e-16	postive
AR	BARX1-DT	0.678643	6.17673e-52	postive
CAV1	BARX1-DT	0.456761	9.99e-21	postive
CBX7	BARX1-DT	0.79864	2.8239e-84	postive
CKB	BARX1-DT	0.457699	8.14402e-21	postive
CPEB1	BARX1-DT	0.722541	9.07899e-62	postive
HSPB2	BARX1-DT	0.656578	1.29401e-47	postive
ITPKB	BARX1-DT	0.638763	2.20921e-44	postive
MYLK	BARX1-DT	0.879543	2.27579e-122	postive
SORBS2	BARX1-DT	0.552472	2.37033e-31	postive
TGFB1I1	BARX1-DT	0.876556	1.63675e-120	postive
TXNIP	BARX1-DT	0.512235	1.79232e-26	postive
GKN1	AC015908.3	0.508157	5.15813e-26	postive
RPS6KA6	AC124852.1	0.440962	2.83939e-19	postive
POU5F1	AL596247.1	0.546058	1.57434e-30	postive
MAD2L1	MIR924HG	0.422834	1.07229e-17	postive
RPS6KA6	WASHC5-AS1	0.440624	3.04437e-19	postive
TFDP1	WASHC5-AS1	0.457255	8.97218e-21	postive
CBX7	AC073569.3	0.407038	2.1333e-16	postive
MYLK	AC073569.3	0.408462	1.63986e-16	postive
P3H1	AL133415.1	0.453509	2.01838e-20	postive
XAF1	NRIR	0.524023	7.78275e-28	postive
NUAK1	AL645504.1	0.443618	1.63717e-19	postive
POU5F1	PPP3CB-AS1	0.623156	1.01344e-41	postive
TFAP4	AC084125.4	0.405534	2.81307e-16	postive
AR	AL049796.1	0.437423	5.86927e-19	postive
CBX7	AL049796.1	0.600672	3.85108e-38	postive
CPEB1	AL049796.1	0.52692	3.533e-28	postive
ITPKB	AL049796.1	0.430933	2.17471e-18	postive
MYLK	AL049796.1	0.527887	2.70982e-28	postive
SORBS2	AL049796.1	0.405668	2.74472e-16	postive
TGFB1I1	AL049796.1	0.501597	2.74193e-25	postive
POU5F1	AC130456.4	0.525309	5.48657e-28	postive
E2F1	TMPO-AS1	0.531391	1.02851e-28	postive
TACC3	TMPO-AS1	0.406781	2.23686e-16	postive
AR	LINC02106	0.628172	1.46839e-42	postive
CAV1	LINC02106	0.426006	5.76956e-18	postive
CBX7	LINC02106	0.800522	5.94532e-85	postive
CKB	LINC02106	0.409782	1.28323e-16	postive
CPEB1	LINC02106	0.684546	3.71287e-53	postive
HSPB2	LINC02106	0.685611	2.21934e-53	postive
ITPKB	LINC02106	0.581031	3.0806e-35	postive
MYLK	LINC02106	0.800707	5.09569e-85	postive
SORBS2	LINC02106	0.496116	1.07749e-24	postive
TGFB1I1	LINC02106	0.85989	5.71014e-111	postive
TXNIP	LINC02106	0.534	4.96366e-29	postive
HJURP	AL662797.1	0.404378	3.47606e-16	postive
AR	AC005180.1	0.572285	5.23852e-34	postive
CBX7	AC005180.1	0.751025	3.13554e-69	postive
CPEB1	AC005180.1	0.653789	4.2902e-47	postive
HSPB2	AC005180.1	0.617406	8.88769e-41	postive
ITPKB	AC005180.1	0.54483	2.25135e-30	postive
MYLK	AC005180.1	0.72561	1.5835e-62	postive
SORBS2	AC005180.1	0.518051	3.87207e-27	postive
TGFB1I1	AC005180.1	0.765995	1.42815e-73	postive
TXNIP	AC005180.1	0.492731	2.47798e-24	postive
CPEB1	AC087521.1	0.413495	6.40361e-17	postive
HSPB2	AC087521.1	0.47096	4.23632e-22	postive
TGFB1I1	AC087521.1	0.42868	3.40432e-18	postive
AR	ZNF667-AS1	0.525062	5.86857e-28	postive
CBX7	ZNF667-AS1	0.519326	2.75623e-27	postive
CKB	ZNF667-AS1	0.466334	1.20564e-21	postive
CPEB1	ZNF667-AS1	0.551373	3.28786e-31	postive
HSPB2	ZNF667-AS1	0.520932	1.79279e-27	postive
MYLK	ZNF667-AS1	0.560427	2.13786e-32	postive
TGFB1I1	ZNF667-AS1	0.575048	2.16028e-34	postive
ITPKB	LINC02542	0.416216	3.8263e-17	postive
POU5F1	NEAT1	0.530145	1.45345e-28	postive
TFDP1	MCF2L-AS1	0.42165	1.34918e-17	postive
IGFBP1	TSPEAR-AS1	0.583407	1.4057e-35	postive
PROX1	CAMTA1-IT1	0.544469	2.50024e-30	postive
CDKN2A	AL606970.1	0.421762	1.32006e-17	postive
HSPB2	AL139147.1	0.496013	1.10516e-24	postive
NOX4	AL139147.1	0.520156	2.20758e-27	postive
NUAK1	AL139147.1	0.461541	3.50432e-21	postive
XAF1	AC108010.1	0.407818	1.84717e-16	postive
POU5F1	DNAJC9-AS1	0.441926	2.32653e-19	postive
AR	SENCR	0.410413	1.14113e-16	postive
CBX7	SENCR	0.442386	2.11474e-19	postive
CPEB1	SENCR	0.440353	3.21925e-19	postive
HJURP	SENCR	-0.414065	5.75097e-17	negative
HSPB2	SENCR	0.51687	5.29814e-27	postive
TGFB1I1	SENCR	0.405073	3.06099e-16	postive
CAV1	LINC00460	0.442232	2.18361e-19	postive
ITPKB	LINC01619	0.460672	4.24523e-21	postive
TERT	LINC01619	0.703039	3.54429e-57	postive
MAD2L1	EXOSC10-AS1	0.400386	7.17308e-16	postive
PTTG1	EXOSC10-AS1	0.430113	2.56085e-18	postive
PDZD2	Z69733.1	0.436277	7.41202e-19	postive
PIM1	AC103563.2	0.45352	2.01366e-20	postive
AR	AC008764.2	0.45273	2.38585e-20	postive
CBX7	AC008764.2	0.660274	2.59182e-48	postive
CPEB1	AC008764.2	0.482443	2.94589e-23	postive
ITPKB	AC008764.2	0.443792	1.57912e-19	postive
MYLK	AC008764.2	0.464616	1.77069e-21	postive
TGFB1I1	AC008764.2	0.490459	4.31231e-24	postive
TXNIP	AC008764.2	0.524082	7.6598e-28	postive
POU5F1	MCCC1-AS1	0.400887	6.55418e-16	postive
BRCA1	AC012073.1	0.446682	8.62366e-20	postive
CENPA	AC012073.1	0.545238	1.99964e-30	postive
CHEK1	AC012073.1	0.435207	9.20787e-19	postive
E2F1	AC012073.1	0.499751	4.359e-25	postive
EZH2	AC012073.1	0.417727	2.86872e-17	postive
HJURP	AC012073.1	0.528843	2.08246e-28	postive
PNPT1	AC012073.1	0.552927	2.06895e-31	postive
TACC3	AC012073.1	0.461693	3.38873e-21	postive
PROX1	AC104958.2	0.657973	7.0715e-48	postive
AR	AC103740.1	0.411618	9.10992e-17	postive
CBX7	AC103740.1	0.606372	5.06969e-39	postive
CPEB1	AC103740.1	0.466359	1.19881e-21	postive
HSPB2	AC103740.1	0.451085	3.39262e-20	postive
ITPKB	AC103740.1	0.47026	4.96789e-22	postive
MYLK	AC103740.1	0.642626	4.58744e-45	postive
SORBS2	AC103740.1	0.688028	6.85161e-54	postive
TGFB1I1	AC103740.1	0.588555	2.51168e-36	postive
PROX1	LINC01611	0.407915	1.81434e-16	postive
CPEB1	AC120036.4	0.428288	3.67928e-18	postive
TGFB1I1	AC120036.4	0.40406	3.68361e-16	postive
PROX1	H19	0.504323	1.37551e-25	postive
PROX1	AL158166.2	0.437914	5.31008e-19	postive
PNPT1	AL356299.2	0.448199	6.26207e-20	postive
AR	AP001189.3	0.468758	6.98349e-22	postive
CBX7	AP001189.3	0.427077	4.67339e-18	postive
NOX4	AP001189.3	0.490878	3.89448e-24	postive
NUAK1	AP001189.3	0.534003	4.95971e-29	postive
P3H1	AP001189.3	0.405966	2.59875e-16	postive
POU5F1	AC022540.1	0.488485	6.95443e-24	postive
PROX1	AC006504.1	0.449092	5.18415e-20	postive
AR	AC036108.3	0.553356	1.82003e-31	postive
CAV1	AC036108.3	0.471496	3.74893e-22	postive
CBX7	AC036108.3	0.611043	9.32955e-40	postive
CPEB1	AC036108.3	0.498721	5.63955e-25	postive
HSPB2	AC036108.3	0.474271	1.98434e-22	postive
ITPKB	AC036108.3	0.490237	4.55126e-24	postive
MYLK	AC036108.3	0.856384	4.05204e-109	postive
TGFB1I1	AC036108.3	0.687833	7.53598e-54	postive
AR	FAM66C	0.46277	2.67017e-21	postive
CBX7	FAM66C	0.47807	8.22726e-23	postive
CPEB1	FAM66C	0.47037	4.84498e-22	postive
MYLK	FAM66C	0.406146	2.51409e-16	postive
TGFB1I1	FAM66C	0.43457	1.04761e-18	postive
TXNIP	FAM66C	0.406024	2.57114e-16	postive
CBX7	FTX	0.480654	4.49261e-23	postive
CPEB1	FTX	0.456464	1.06546e-20	postive
HSPB2	FTX	0.418448	2.49914e-17	postive
TGFB1I1	FTX	0.42332	9.7557e-18	postive
VEGFA	POLH-AS1	0.5018	2.6054e-25	postive
POU5F1	AC129492.2	0.540962	6.88439e-30	postive
CDK1	SNHG1	0.438387	4.8205e-19	postive
CENPA	SNHG1	0.409001	1.48377e-16	postive
CHEK1	SNHG1	0.513767	1.20035e-26	postive
EZH2	SNHG1	0.549873	5.12974e-31	postive
HJURP	SNHG1	0.533644	5.48421e-29	postive
MAD2L1	SNHG1	0.508405	4.83858e-26	postive
PNPT1	SNHG1	0.550632	4.09679e-31	postive
RAD21	SNHG1	0.443808	1.57372e-19	postive
POU5F1	AC022400.2	0.555519	9.50322e-32	postive
AR	NR2F2-AS1	0.541899	5.25803e-30	postive
CBX7	NR2F2-AS1	0.632998	2.21431e-43	postive
CPEB1	NR2F2-AS1	0.571103	7.63322e-34	postive
HSPB2	NR2F2-AS1	0.547973	8.98241e-31	postive
MYLK	NR2F2-AS1	0.507357	6.33571e-26	postive
PDZD2	NR2F2-AS1	0.408754	1.55324e-16	postive
SORBS2	NR2F2-AS1	0.448118	6.37023e-20	postive
TGFB1I1	NR2F2-AS1	0.555723	8.93752e-32	postive
TXNIP	NR2F2-AS1	0.53197	8.75429e-29	postive
AR	AC004637.1	0.583372	1.42204e-35	postive
CAV1	AC004637.1	0.43304	1.42583e-18	postive
CBX7	AC004637.1	0.701695	7.11462e-57	postive
CPEB1	AC004637.1	0.598156	9.30369e-38	postive
HSPB2	AC004637.1	0.57322	3.88535e-34	postive
ITPKB	AC004637.1	0.550206	4.6481e-31	postive
MYLK	AC004637.1	0.751745	1.97083e-69	postive
SORBS2	AC004637.1	0.458415	6.96563e-21	postive
TGFB1I1	AC004637.1	0.733629	1.47232e-64	postive
TXNIP	AC004637.1	0.440698	2.99835e-19	postive
TACC3	FOXD2-AS1	0.41492	4.89327e-17	postive
IFNG	LINC01480	0.680958	2.06697e-52	postive
SIX1	LINC02119	0.468905	6.75573e-22	postive
POU5F1	AC022211.1	0.546114	1.54877e-30	postive
HJURP	CAPN10-DT	0.435627	8.45671e-19	postive
TACC3	DSCR8	0.406778	2.23808e-16	postive
AR	AC135012.3	0.577246	1.06109e-34	postive
CBX7	AC135012.3	0.675908	2.22201e-51	postive
CDK1	AC135012.3	-0.408482	1.6338e-16	negative
CENPA	AC135012.3	-0.412305	8.00985e-17	negative
CPEB1	AC135012.3	0.607919	2.90336e-39	postive
EZH2	AC135012.3	-0.41769	2.88918e-17	negative
HJURP	AC135012.3	-0.464487	1.82259e-21	negative
HSPB2	AC135012.3	0.570625	8.88386e-34	postive
ITPKB	AC135012.3	0.482698	2.77347e-23	postive
MAD2L1	AC135012.3	-0.430625	2.31249e-18	negative
MYLK	AC135012.3	0.686669	1.32872e-53	postive
PDZD2	AC135012.3	0.440871	2.89344e-19	postive
TGFB1I1	AC135012.3	0.690838	1.72136e-54	postive
TXNIP	AC135012.3	0.483117	2.51124e-23	postive
AR	LYPLAL1-DT	0.466214	1.23871e-21	postive
CBX7	LYPLAL1-DT	0.58034	3.86594e-35	postive
CPEB1	LYPLAL1-DT	0.591243	1.00942e-36	postive
HSPB2	LYPLAL1-DT	0.446226	9.49033e-20	postive
ITPKB	LYPLAL1-DT	0.530889	1.18257e-28	postive
MYLK	LYPLAL1-DT	0.536692	2.32476e-29	postive
SORBS2	LYPLAL1-DT	0.444236	1.43949e-19	postive
TGFB1I1	LYPLAL1-DT	0.543717	3.1104e-30	postive
TXNIP	LYPLAL1-DT	0.463184	2.43553e-21	postive
IFNG	AL157871.2	0.50349	1.69921e-25	postive
XAF1	AL157871.2	0.490542	4.22647e-24	postive
POU5F1	RASA2-IT1	0.405534	2.81279e-16	postive
CDKN2A	PIK3CD-AS2	0.400127	7.51598e-16	postive
AR	AC107959.1	0.646249	1.0287e-45	postive
CBX7	AC107959.1	0.752089	1.57778e-69	postive
CENPA	AC107959.1	-0.402122	5.24146e-16	negative
CPEB1	AC107959.1	0.608847	2.07462e-39	postive
HSPB2	AC107959.1	0.539902	9.32717e-30	postive
ITPKB	AC107959.1	0.577586	9.5012e-35	postive
MYLK	AC107959.1	0.615057	2.13071e-40	postive
SORBS2	AC107959.1	0.488278	7.3111e-24	postive
TGFB1I1	AC107959.1	0.643433	3.29394e-45	postive
TXNIP	AC107959.1	0.590519	1.29137e-36	postive
ZFP36	AC096536.1	0.507278	6.46615e-26	postive
AR	AC124312.2	0.485023	1.59611e-23	postive
CBX7	AC124312.2	0.57116	7.49631e-34	postive
CPEB1	AC124312.2	0.528155	2.51713e-28	postive
HSPB2	AC124312.2	0.505767	9.52029e-26	postive
ITPKB	AC124312.2	0.458971	6.16706e-21	postive
MYLK	AC124312.2	0.560723	1.95229e-32	postive
TGFB1I1	AC124312.2	0.569111	1.43476e-33	postive
TXNIP	AC092653.1	0.402424	4.96127e-16	postive
TACC3	AC000068.1	0.437233	6.10185e-19	postive
POU5F1	AC022400.4	0.426809	4.92645e-18	postive
ITPKB	TSPOAP1-AS1	0.486834	1.03472e-23	postive
TXNIP	AC010609.1	0.466737	1.10143e-21	postive
CBX8	AC116025.2	0.497581	7.49118e-25	postive
E2F1	AC116025.2	0.406001	2.58207e-16	postive
IFNG	AL139352.1	0.420519	1.67878e-17	postive
CBX7	AF213884.3	0.426059	5.71008e-18	postive
AR	MIR100HG	0.679148	4.86874e-52	postive
CAV1	MIR100HG	0.48299	2.58816e-23	postive
CBX7	MIR100HG	0.768048	3.41946e-74	postive
CDK1	MIR100HG	-0.411097	1.00432e-16	negative
CENPA	MIR100HG	-0.422815	1.07628e-17	negative
CPEB1	MIR100HG	0.722811	7.79497e-62	postive
EZH2	MIR100HG	-0.422163	1.22146e-17	negative
HJURP	MIR100HG	-0.445226	1.17032e-19	negative
HSPB2	MIR100HG	0.802522	1.11362e-85	postive
ITPKB	MIR100HG	0.566854	2.91781e-33	postive
MAD2L1	MIR100HG	-0.404862	3.18161e-16	negative
MYLK	MIR100HG	0.841667	7.44566e-102	postive
SORBS2	MIR100HG	0.489558	5.36504e-24	postive
TACC3	MIR100HG	-0.40542	2.87224e-16	negative
TGFB1I1	MIR100HG	0.85294	2.38856e-107	postive
TXNIP	MIR100HG	0.577338	1.02992e-34	postive
CBX7	LINC01550	0.433294	1.35498e-18	postive
TXNIP	LINC01550	0.537329	1.94084e-29	postive
PTTG1	AC004241.3	0.407541	1.94431e-16	postive
HJURP	MCM3AP-AS1	0.400243	7.36047e-16	postive
PNPT1	MCM3AP-AS1	0.418276	2.58304e-17	postive
CPEB1	AL162231.2	0.455175	1.40901e-20	postive
GKN1	PRDM16-DT	0.500825	3.32944e-25	postive
PIM1	LINC02560	0.467682	8.90486e-22	postive
POU5F1	AC073389.3	0.423544	9.33899e-18	postive
AR	LINC02884	0.547415	1.05827e-30	postive
CBX7	LINC02884	0.593786	4.22714e-37	postive
CPEB1	LINC02884	0.549099	6.4481e-31	postive
HSPB2	LINC02884	0.499527	4.61057e-25	postive
ITPKB	LINC02884	0.403356	4.18835e-16	postive
MYLK	LINC02884	0.434973	9.65606e-19	postive
TGFB1I1	LINC02884	0.468685	7.09906e-22	postive
TXNIP	LINC02884	0.553056	1.99058e-31	postive
SIX1	FZD10-AS1	0.494682	1.53495e-24	postive
POU5F1	AC002128.2	0.406308	2.44028e-16	postive
POU5F1	SHROOM3-AS1	0.401261	6.12528e-16	postive
CBX8	AC012640.2	0.444723	1.30027e-19	postive
CBX7	AC233976.1	0.445634	1.07443e-19	postive
HK3	LINC02528	0.499882	4.21887e-25	postive
IFNG	LINC02528	0.634484	1.22781e-43	postive
POU5F1	AC093799.1	0.456549	1.04606e-20	postive
ACLY	AC008456.1	0.45306	2.2229e-20	postive
RBP2	AL049612.1	0.424979	7.05664e-18	postive
AR	LINC01537	0.667197	1.19844e-49	postive
CBX7	LINC01537	0.623643	8.41135e-42	postive
CPEB1	LINC01537	0.647095	7.23558e-46	postive
HJURP	LINC01537	-0.435503	8.67302e-19	negative
HSPB2	LINC01537	0.575945	1.61701e-34	postive
ITPKB	LINC01537	0.465975	1.30668e-21	postive
MYLK	LINC01537	0.599601	5.61105e-38	postive
SORBS2	LINC01537	0.42572	6.1035e-18	postive
TGFB1I1	LINC01537	0.634438	1.25077e-43	postive
TXNIP	LINC01537	0.497232	8.17124e-25	postive
CENPA	SNHG10	0.436529	7.0421e-19	postive
HJURP	SNHG10	0.423631	9.18155e-18	postive
AR	FAM218A	0.438691	4.52938e-19	postive
CBX7	FAM218A	0.41839	2.52748e-17	postive
CPEB1	FAM218A	0.475373	1.53907e-22	postive
MYLK	FAM218A	0.456252	1.11574e-20	postive
TGFB1I1	FAM218A	0.444958	1.23784e-19	postive
HK3	LINC02345	0.499528	4.61028e-25	postive
IGFBP1	MGC32805	0.432171	1.6977e-18	postive
RPS6KA6	AC024588.1	0.428141	3.78755e-18	postive
AR	AC002398.2	0.626805	2.49493e-42	postive
CAV1	AC002398.2	0.48442	1.84242e-23	postive
CBX7	AC002398.2	0.789558	4.15914e-81	postive
CKB	AC002398.2	0.444328	1.41202e-19	postive
CPEB1	AC002398.2	0.673825	5.83877e-51	postive
HSPB2	AC002398.2	0.747297	3.38615e-68	postive
ITPKB	AC002398.2	0.614212	2.91224e-40	postive
MYLK	AC002398.2	0.894237	2.77614e-132	postive
SORBS2	AC002398.2	0.548507	7.67644e-31	postive
TGFB1I1	AC002398.2	0.866393	1.5375e-114	postive
TXNIP	AC002398.2	0.49074	4.02741e-24	postive
BRCA1	AC004943.2	0.42748	4.31592e-18	postive
CENPA	AC004943.2	0.459156	5.92186e-21	postive
E2F1	AC004943.2	0.441597	2.49044e-19	postive
FOXM1	AC004943.2	0.477927	8.50724e-23	postive
HJURP	AC004943.2	0.414295	5.50721e-17	postive
TACC3	AC004943.2	0.469537	5.85399e-22	postive
FOXM1	AC005841.1	0.404351	3.49314e-16	postive
CDKN2A	RAB30-DT	0.412537	7.66858e-17	postive
PROX1	LINC01748	0.41985	1.90954e-17	postive
AR	AC005180.2	0.551477	3.18807e-31	postive
CBX7	AC005180.2	0.758066	3.11758e-71	postive
CPEB1	AC005180.2	0.661141	1.77156e-48	postive
HSPB2	AC005180.2	0.645492	1.40825e-45	postive
ITPKB	AC005180.2	0.545742	1.726e-30	postive
MYLK	AC005180.2	0.725067	2.16028e-62	postive
SORBS2	AC005180.2	0.545329	1.94701e-30	postive
TGFB1I1	AC005180.2	0.786009	6.526e-80	postive
TXNIP	AC005180.2	0.496814	9.0645e-25	postive
PROX1	LINC01170	0.509374	3.76797e-26	postive
PNPT1	LINC02405	0.445446	1.11757e-19	postive
AR	AC005165.1	0.419453	2.06101e-17	postive
CBX7	AC005165.1	0.602637	1.92268e-38	postive
CPEB1	AC005165.1	0.540397	8.09459e-30	postive
HSPB2	AC005165.1	0.57537	1.94685e-34	postive
ITPKB	AC005165.1	0.42897	3.21405e-18	postive
MYLK	AC005165.1	0.554975	1.11944e-31	postive
SORBS2	AC005165.1	0.648545	3.94692e-46	postive
TGFB1I1	AC005165.1	0.621848	1.66702e-41	postive
TXNIP	AC005165.1	0.458779	6.43289e-21	postive
P3H1	GRASLND	0.428703	3.38879e-18	postive
POU5F1	AL512652.1	0.443472	1.68759e-19	postive
AR	FGF14-AS2	0.503598	1.65339e-25	postive
CBX7	FGF14-AS2	0.547557	1.01515e-30	postive
CKB	FGF14-AS2	0.40926	1.41411e-16	postive
CPEB1	FGF14-AS2	0.561769	1.41545e-32	postive
HSPB2	FGF14-AS2	0.527531	2.98757e-28	postive
MYLK	FGF14-AS2	0.603072	1.64758e-38	postive
TGFB1I1	FGF14-AS2	0.599629	5.55512e-38	postive
POU5F1	AL365436.2	0.438587	4.62692e-19	postive
PNPT1	C2orf49-DT	0.460773	4.15159e-21	postive
AR	IRAG1-AS1	0.441572	2.50319e-19	postive
CBX7	IRAG1-AS1	0.467062	1.02376e-21	postive
CPEB1	IRAG1-AS1	0.476395	1.2146e-22	postive
HSPB2	IRAG1-AS1	0.46519	1.55781e-21	postive
MYLK	IRAG1-AS1	0.459475	5.52205e-21	postive
PDZD2	IRAG1-AS1	0.410344	1.15582e-16	postive
TGFB1I1	IRAG1-AS1	0.495383	1.29136e-24	postive
POU5F1	AL136115.1	0.444639	1.32321e-19	postive
FOXM1	AC125807.2	0.571514	6.69777e-34	postive
SERPINE1	AC125807.2	0.468377	7.61108e-22	postive
PROX1	LINC01301	0.434912	9.77483e-19	postive
AURKA	AC108451.2	0.455013	1.4593e-20	postive
RPS6KA6	AL590705.3	0.41988	1.89848e-17	postive
TFDP1	AL590705.3	0.441225	2.68905e-19	postive
CENPA	C6orf99	0.463256	2.39699e-21	postive
TACC3	C6orf99	0.451091	3.38813e-20	postive
AR	AP001107.5	0.713895	1.09913e-59	postive
CAV1	AP001107.5	0.516388	6.01933e-27	postive
CBX7	AP001107.5	0.823047	1.15917e-93	postive
CKB	AP001107.5	0.513262	1.3704e-26	postive
CPEB1	AP001107.5	0.721391	1.73659e-61	postive
HSPB2	AP001107.5	0.715128	5.60882e-60	postive
ITPKB	AP001107.5	0.640898	9.29367e-45	postive
MYLK	AP001107.5	0.938228	5.33057e-174	postive
SORBS2	AP001107.5	0.570078	1.05678e-33	postive
TGFB1I1	AP001107.5	0.927357	2.55016e-161	postive
TXNIP	AP001107.5	0.524817	6.27319e-28	postive
CDK6	LINC02253	0.478222	7.94109e-23	postive
AR	AC011472.1	0.544218	2.68969e-30	postive
CBX7	AC011472.1	0.67414	5.04751e-51	postive
CPEB1	AC011472.1	0.577747	9.01678e-35	postive
HSPB2	AC011472.1	0.547547	1.01802e-30	postive
ITPKB	AC011472.1	0.44128	2.65891e-19	postive
MYLK	AC011472.1	0.696017	1.29458e-55	postive
SORBS2	AC011472.1	0.496062	1.09207e-24	postive
TGFB1I1	AC011472.1	0.704397	1.74524e-57	postive
TXNIP	AC011472.1	0.505331	1.06407e-25	postive
AR	NALT1	0.644907	1.79412e-45	postive
CAV1	NALT1	0.448385	6.02034e-20	postive
CBX7	NALT1	0.748909	1.2167e-68	postive
CKB	NALT1	0.450907	3.52413e-20	postive
CPEB1	NALT1	0.628056	1.53615e-42	postive
HSPB2	NALT1	0.584565	9.56836e-36	postive
ITPKB	NALT1	0.554301	1.37087e-31	postive
MYLK	NALT1	0.885494	3.20886e-126	postive
SORBS2	NALT1	0.479288	6.18975e-23	postive
TGFB1I1	NALT1	0.815027	2.0024e-90	postive
TXNIP	NALT1	0.434539	1.05398e-18	postive
PIM1	DSG1-AS1	0.424726	7.41498e-18	postive
TFDP1	AC145207.5	0.408928	1.50411e-16	postive
AR	LINC01778	0.549057	6.52831e-31	postive
CAV1	LINC01778	0.438047	5.16745e-19	postive
CBX7	LINC01778	0.668652	6.2157e-50	postive
CPEB1	LINC01778	0.580687	3.44947e-35	postive
HSPB2	LINC01778	0.589173	2.03831e-36	postive
ITPKB	LINC01778	0.510702	2.67132e-26	postive
MYLK	LINC01778	0.850311	5.00911e-106	postive
SORBS2	LINC01778	0.437873	5.35382e-19	postive
TGFB1I1	LINC01778	0.755304	1.93781e-70	postive
POU5F1	LINC02570	0.439976	3.47925e-19	postive
PROX1	AC007405.2	0.535418	3.33185e-29	postive
POU5F1	AL662844.3	0.421677	1.3422e-17	postive
CBX8	DDN-AS1	0.433137	1.39824e-18	postive
CBX7	LRRK2-DT	0.521532	1.52569e-27	postive
CPEB1	LRRK2-DT	0.534526	4.28185e-29	postive
HSPB2	LRRK2-DT	0.439801	3.60645e-19	postive
MYLK	LRRK2-DT	0.413738	6.11754e-17	postive
TGFB1I1	LRRK2-DT	0.426072	5.69573e-18	postive
TXNIP	LRRK2-DT	0.500463	3.64654e-25	postive
POU5F1	AC010210.1	0.485101	1.56644e-23	postive
CKB	AL391152.1	0.448275	6.16246e-20	postive
AGT	AL157373.2	0.472642	2.88511e-22	postive
IFNG	DLGAP1-AS5	0.760965	4.45835e-72	postive
HK3	PTPRN2-AS1	0.531807	9.16132e-29	postive
VEGFA	AL109615.3	0.591269	1.00055e-36	postive
AR	AP001065.3	0.512856	1.52393e-26	postive
CBX7	AP001065.3	0.514804	9.14268e-27	postive
CKB	AP001065.3	0.449408	4.84716e-20	postive
CPEB1	AP001065.3	0.468996	6.61757e-22	postive
HSPB2	AP001065.3	0.400584	6.92224e-16	postive
MYLK	AP001065.3	0.567666	2.26141e-33	postive
SORBS2	AP001065.3	0.4293	3.01038e-18	postive
TGFB1I1	AP001065.3	0.524639	6.58361e-28	postive
CBX7	RXYLT1-AS1	0.426357	5.38543e-18	postive
CPEB1	RXYLT1-AS1	0.508318	4.9479e-26	postive
HSPB2	RXYLT1-AS1	0.405128	3.03016e-16	postive
TGFB1I1	RXYLT1-AS1	0.423748	8.97584e-18	postive
AR	AC025165.1	0.724175	3.59378e-62	postive
CAV1	AC025165.1	0.446977	8.10348e-20	postive
CBX7	AC025165.1	0.767444	5.21563e-74	postive
CKB	AC025165.1	0.499685	4.43249e-25	postive
CPEB1	AC025165.1	0.699607	2.08395e-56	postive
HSPB2	AC025165.1	0.648823	3.51288e-46	postive
ITPKB	AC025165.1	0.563705	7.78398e-33	postive
MYLK	AC025165.1	0.816899	3.62983e-91	postive
PDZD2	AC025165.1	0.436304	7.37056e-19	postive
SORBS2	AC025165.1	0.512428	1.70444e-26	postive
TGFB1I1	AC025165.1	0.81842	8.94047e-92	postive
TXNIP	AC025165.1	0.52772	2.83688e-28	postive
TXNIP	AC027097.2	0.406659	2.28746e-16	postive
CENPA	VPS9D1-AS1	0.450047	4.23219e-20	postive
HSPB2	Z97200.1	0.543495	3.31651e-30	postive
CENPA	RNASEH1-AS1	0.414321	5.47936e-17	postive
E2F1	RNASEH1-AS1	0.456867	9.76296e-21	postive
TERT	AC087277.1	0.437246	6.08458e-19	postive
POU5F1	AL512656.1	0.66646	1.66909e-49	postive
PROX1	AC132807.2	0.459894	5.03733e-21	postive
PROX1	RNF157-AS1	0.403582	4.01926e-16	postive
PROX1	AC138904.1	0.454512	1.62601e-20	postive
RBP2	AL355096.1	0.511658	2.08328e-26	postive
POU5F1	EHMT2-AS1	0.427506	4.29422e-18	postive
AR	AP001528.1	0.617013	1.0291e-40	postive
CBX7	AP001528.1	0.615463	1.83254e-40	postive
CPEB1	AP001528.1	0.574039	2.98852e-34	postive
HJURP	AP001528.1	-0.428975	3.21125e-18	negative
HSPB2	AP001528.1	0.553006	2.02069e-31	postive
ITPKB	AP001528.1	0.422103	1.23574e-17	postive
MAD2L1	AP001528.1	-0.421228	1.46379e-17	negative
MYLK	AP001528.1	0.483391	2.3533e-23	postive
PDZD2	AP001528.1	0.422447	1.15598e-17	postive
SORBS2	AP001528.1	0.425158	6.81425e-18	postive
TGFB1I1	AP001528.1	0.514963	8.76785e-27	postive
TXNIP	AP001528.1	0.540888	7.03128e-30	postive
IFNG	AC090912.2	0.623031	1.06268e-41	postive
CBX7	NDUFA6-DT	0.40387	3.81366e-16	postive
PROX1	AC055717.2	0.416962	3.32014e-17	postive
TFDP1	AC055717.2	0.473111	2.59096e-22	postive
HK3	AC011899.2	0.436519	7.05551e-19	postive
AR	AC012313.5	0.400014	7.67065e-16	postive
CBX7	AC012313.5	0.506552	7.78726e-26	postive
CPEB1	AC012313.5	0.454165	1.75255e-20	postive
ITPKB	AC012313.5	0.400592	6.91239e-16	postive
MYLK	AC012313.5	0.43088	2.19786e-18	postive
TXNIP	AC012313.5	0.418095	2.67395e-17	postive
PNPT1	TMEM147-AS1	0.462204	3.02672e-21	postive
HSPB2	AC126773.4	0.413046	6.96847e-17	postive
GKN1	LINC02057	0.587548	3.52651e-36	postive
AR	AP001363.2	0.458307	7.13209e-21	postive
CBX7	AP001363.2	0.626162	3.19781e-42	postive
CPEB1	AP001363.2	0.519367	2.72631e-27	postive
HSPB2	AP001363.2	0.660225	2.64777e-48	postive
ITPKB	AP001363.2	0.433838	1.21423e-18	postive
MAD2L1	AP001363.2	-0.401238	6.15139e-16	negative
MYLK	AP001363.2	0.639103	1.92551e-44	postive
SORBS2	AP001363.2	0.402344	5.0344e-16	postive
TGFB1I1	AP001363.2	0.718366	9.41087e-61	postive
TXNIP	AP001363.2	0.473143	2.57171e-22	postive
AR	MBNL1-AS1	0.573676	3.35759e-34	postive
CAV1	MBNL1-AS1	0.501497	2.81161e-25	postive
CBX7	MBNL1-AS1	0.700249	1.49866e-56	postive
CPEB1	MBNL1-AS1	0.580817	3.30538e-35	postive
HSPB2	MBNL1-AS1	0.598161	9.28581e-38	postive
ITPKB	MBNL1-AS1	0.548735	7.17723e-31	postive
MYLK	MBNL1-AS1	0.931846	2.66528e-166	postive
TGFB1I1	MBNL1-AS1	0.809814	2.0998e-88	postive
TXNIP	MBNL1-AS1	0.404487	3.4074e-16	postive
AR	PGM5P4-AS1	0.430063	2.58674e-18	postive
CBX7	PGM5P4-AS1	0.416105	3.90819e-17	postive
CPEB1	PGM5P4-AS1	0.412609	7.56525e-17	postive
HSPB2	PGM5P4-AS1	0.500422	3.68423e-25	postive
TXNIP	PGM5P4-AS1	0.406701	2.27009e-16	postive
GKN1	AC116407.1	0.514109	1.09748e-26	postive
HK3	LINC01943	0.443336	1.73611e-19	postive
PDZD2	AC103563.7	0.459256	5.79395e-21	postive
PIM1	AC103563.7	0.421458	1.40032e-17	postive
CDK6	AC000120.1	0.660674	2.1752e-48	postive
PROX1	AL161729.4	0.440727	2.98072e-19	postive
EZH2	AC010973.2	0.414664	5.13605e-17	postive
PNPT1	AC010761.1	0.469613	5.75414e-22	postive
PNPT1	AP002449.1	0.45771	8.12415e-21	postive
POU5F1	AC008147.2	0.521257	1.64296e-27	postive
CBX7	AC008669.1	0.467214	9.89322e-22	postive
CPEB1	AC008669.1	0.469002	6.60867e-22	postive
MYLK	AC008669.1	0.418161	2.64069e-17	postive
TXNIP	AC008669.1	0.43876	4.4658e-19	postive
ACLY	LINC02563	0.482578	2.85312e-23	postive
E2F1	SNHG11	0.427294	4.47798e-18	postive
E2F1	DDX11-AS1	0.462194	3.0332e-21	postive
FOXM1	DDX11-AS1	0.426819	4.91675e-18	postive
HJURP	DDX11-AS1	0.437896	5.32913e-19	postive
CENPA	AL163051.1	0.491985	2.97419e-24	postive
E2F1	AL163051.1	0.400511	7.01415e-16	postive
HJURP	AL163051.1	0.412245	8.10085e-17	postive
CBX8	ARRDC1-AS1	0.411033	1.01631e-16	postive
NOX4	LNCOG	0.483037	2.55941e-23	postive
HSPB2	LINC01235	0.403159	4.34108e-16	postive
ACLY	AC125257.1	0.975798	2.3472e-248	postive
PROX1	AC116903.2	0.439869	3.5568e-19	postive
PROX1	AL163953.1	0.68795	7.1188e-54	postive
AR	THBS4-AS1	0.480954	4.18655e-23	postive
CBX7	THBS4-AS1	0.547939	9.07199e-31	postive
CPEB1	THBS4-AS1	0.498483	5.98416e-25	postive
HSPB2	THBS4-AS1	0.46989	5.4037e-22	postive
MYLK	THBS4-AS1	0.439857	3.56547e-19	postive
TGFB1I1	THBS4-AS1	0.474801	1.7562e-22	postive
TXNIP	THBS4-AS1	0.423709	9.04372e-18	postive
AGT	LINC01942	0.416721	3.47558e-17	postive
PNPT1	AC083843.2	0.427747	4.09454e-18	postive
RAD21	AC083843.2	0.516552	5.76376e-27	postive
POU5F1	AP001381.1	0.527896	2.70262e-28	postive
HSPB2	AP001330.4	0.424776	7.34333e-18	postive
ITPKB	AC133065.1	0.446443	9.06622e-20	postive
POU5F1	HCG27	0.463154	2.45193e-21	postive
POU5F1	AC009090.1	0.447291	7.58588e-20	postive
AR	CYP1B1-AS1	0.561584	1.4983e-32	postive
CBX7	CYP1B1-AS1	0.668243	7.47617e-50	postive
CPEB1	CYP1B1-AS1	0.68147	1.6201e-52	postive
HSPB2	CYP1B1-AS1	0.56187	1.37236e-32	postive
ITPKB	CYP1B1-AS1	0.486755	1.05458e-23	postive
MAD2L1	CYP1B1-AS1	-0.402863	4.5811e-16	negative
MYLK	CYP1B1-AS1	0.579344	5.35604e-35	postive
SORBS2	CYP1B1-AS1	0.478617	7.2415e-23	postive
TGFB1I1	CYP1B1-AS1	0.587409	3.69483e-36	postive
TXNIP	CYP1B1-AS1	0.58005	4.252e-35	postive
POU5F1	AC130456.3	0.501732	2.65046e-25	postive
CBX7	AL133346.1	0.431337	2.00621e-18	postive
TGFB1I1	AL133346.1	0.418126	2.65827e-17	postive
E2F1	RHPN1-AS1	0.424755	7.37307e-18	postive
LIMK1	MYOSLID	0.403173	4.32997e-16	postive
AR	AP000654.1	0.464877	1.67053e-21	postive
CBX7	AP000654.1	0.486425	1.14137e-23	postive
CPEB1	AP000654.1	0.43491	9.78003e-19	postive
HSPB2	AP000654.1	0.45819	7.31598e-21	postive
MYLK	AP000654.1	0.5552	1.04618e-31	postive
TGFB1I1	AP000654.1	0.52374	8.40459e-28	postive
CBX7	AL662844.4	0.491323	3.49504e-24	postive
TXNIP	AL662844.4	0.442349	2.13121e-19	postive
E2F1	AC008622.2	0.418415	2.51515e-17	postive
AGT	NAPA-AS1	0.489164	5.90281e-24	postive
CBX7	AC005498.3	0.429126	3.11654e-18	postive
CPEB1	AC005498.3	0.456861	9.77574e-21	postive
TGFB1I1	AC005498.3	0.410512	1.12019e-16	postive
CBX8	LINC02484	0.412183	8.19547e-17	postive
PROX1	PROX1-AS1	0.749239	9.85523e-69	postive
SIX1	PROX1-AS1	0.400118	7.52886e-16	postive
POU5F1	AC005096.1	0.43104	2.12874e-18	postive
NOX4	LINC01614	0.634247	1.34939e-43	postive
AR	AC012085.2	0.467054	1.02563e-21	postive
CBX7	AC012085.2	0.587391	3.71734e-36	postive
CPEB1	AC012085.2	0.602333	2.1416e-38	postive
HSPB2	AC012085.2	0.577514	9.7271e-35	postive
ITPKB	AC012085.2	0.410386	1.14669e-16	postive
MYLK	AC012085.2	0.589108	2.08312e-36	postive
SORBS2	AC012085.2	0.570367	9.64145e-34	postive
TGFB1I1	AC012085.2	0.606948	4.12036e-39	postive
TXNIP	AC012085.2	0.41457	5.22778e-17	postive
IGFBP1	TSPEAR-AS2	0.568889	1.5389e-33	postive
AR	AC025280.1	0.556954	6.15901e-32	postive
CBX7	AC025280.1	0.567961	2.06145e-33	postive
CPEB1	AC025280.1	0.559674	2.69183e-32	postive
HSPB2	AC025280.1	0.529997	1.51396e-28	postive
ITPKB	AC025280.1	0.476281	1.24732e-22	postive
MYLK	AC025280.1	0.591049	1.07835e-36	postive
TGFB1I1	AC025280.1	0.611874	6.8854e-40	postive
HK3	AP002954.1	0.475706	1.42478e-22	postive
IFNG	AP002954.1	0.490497	4.27231e-24	postive
IFNG	EML4-AS1	0.471398	3.83405e-22	postive
POU5F1	AC022211.3	0.598296	8.85932e-38	postive
CENPA	AL133215.2	0.418641	2.40867e-17	postive
TFAP4	AC012676.1	0.515626	7.36131e-27	postive
CBX8	UBAC2-AS1	0.413652	6.21766e-17	postive
POU5F1	AC130456.1	0.524898	6.13564e-28	postive
IFNG	AF124730.1	0.4063	2.44406e-16	postive
AR	CADM3-AS1	0.538965	1.21898e-29	postive
CBX7	CADM3-AS1	0.624336	6.4527e-42	postive
CENPA	CADM3-AS1	-0.400107	7.54388e-16	negative
CPEB1	CADM3-AS1	0.542378	4.58068e-30	postive
HJURP	CADM3-AS1	-0.420696	1.62231e-17	negative
HSPB2	CADM3-AS1	0.513095	1.43144e-26	postive
ITPKB	CADM3-AS1	0.422037	1.25163e-17	postive
MYLK	CADM3-AS1	0.518554	3.38631e-27	postive
PDZD2	CADM3-AS1	0.402191	5.17609e-16	postive
TGFB1I1	CADM3-AS1	0.51322	1.38538e-26	postive
TXNIP	CADM3-AS1	0.560324	2.20614e-32	postive
CKB	ACVR2B-AS1	0.567076	2.72182e-33	postive
PROX1	AL451069.3	0.411848	8.72632e-17	postive
SIX1	AL451069.3	0.492927	2.36231e-24	postive
POU5F1	AL513185.1	0.400205	7.41212e-16	postive
CBX8	AC100791.2	0.660605	2.24219e-48	postive
IFNG	MMP25-AS1	0.408124	1.74569e-16	postive
XAF1	MMP25-AS1	0.400128	7.51526e-16	postive
TXNIP	AC008770.3	0.41766	2.90569e-17	postive
E2F1	AL161891.1	0.414478	5.31925e-17	postive
EZH2	AL161891.1	0.404444	3.43463e-16	postive
PROX1	AL161891.1	0.410459	1.13127e-16	postive
HK3	PELATON	0.634368	1.28617e-43	postive
MMP9	PELATON	0.411429	9.43858e-17	postive
WNT2	PELATON	0.433827	1.21695e-18	postive
AGT	AC148476.1	0.413093	6.9079e-17	postive
CBX7	ENTPD1-AS1	0.433351	1.33956e-18	postive
CPEB1	ENTPD1-AS1	0.449875	4.38999e-20	postive
CBX7	LINC01082	0.410843	1.05298e-16	postive
HJURP	LINC01082	-0.409013	1.48035e-16	negative
HSPB2	LINC01082	0.427411	4.37585e-18	postive
PDZD2	CERS3-AS1	0.438455	4.75367e-19	postive
AR	AL390955.2	0.420045	1.83929e-17	postive
CBX7	AL390955.2	0.440756	2.9626e-19	postive
CPEB1	AL390955.2	0.447202	7.72823e-20	postive
HSPB2	AL390955.2	0.400407	7.14653e-16	postive
MYLK	AL390955.2	0.438113	5.09827e-19	postive
TGFB1I1	AL390955.2	0.438565	4.64724e-19	postive
POU5F1	AC016542.1	0.659994	2.92992e-48	postive
CBX7	AC106801.1	0.417025	3.28047e-17	postive
CPEB1	AC106801.1	0.457231	9.01757e-21	postive
HSPB2	AC106801.1	0.451598	3.04047e-20	postive
AR	LINC02613	0.559193	3.11834e-32	postive
CBX7	LINC02613	0.687748	7.85617e-54	postive
CKB	LINC02613	0.419087	2.21101e-17	postive
CPEB1	LINC02613	0.685663	2.16462e-53	postive
HSPB2	LINC02613	0.508572	4.63491e-26	postive
ITPKB	LINC02613	0.53795	1.62715e-29	postive
MYLK	LINC02613	0.63166	3.75341e-43	postive
SORBS2	LINC02613	0.530608	1.27842e-28	postive
TGFB1I1	LINC02613	0.63028	6.45197e-43	postive
TXNIP	LINC02613	0.464336	1.88469e-21	postive
XAF1	AL445490.1	0.408605	1.59699e-16	postive
CAV1	AC079313.2	0.414336	5.46447e-17	postive
CBX7	AC079313.2	0.455737	1.24763e-20	postive
CPEB1	AC079313.2	0.409585	1.33129e-16	postive
HSPB2	AC079313.2	0.429094	3.13598e-18	postive
MYLK	AC079313.2	0.703987	2.16292e-57	postive
TGFB1I1	AC079313.2	0.57416	2.87375e-34	postive
LIMK1	SCAT1	0.433711	1.24568e-18	postive
IGFBP1	STK24-AS1	0.549371	5.94999e-31	postive
AR	AC129507.1	0.439876	3.55127e-19	postive
CBX7	AC129507.1	0.496527	9.73331e-25	postive
CDK1	AC129507.1	-0.409341	1.3931e-16	negative
CPEB1	AC129507.1	0.477742	8.88142e-23	postive
EZH2	AC129507.1	-0.40259	4.81466e-16	negative
HJURP	AC129507.1	-0.41204	8.41765e-17	negative
HSPB2	AC129507.1	0.557698	4.91625e-32	postive
MAD2L1	AC129507.1	-0.407673	1.89742e-16	negative
MYLK	AC129507.1	0.459471	5.52668e-21	postive
TGFB1I1	AC129507.1	0.527755	2.80989e-28	postive
CDK6	AC007566.1	0.852628	3.44016e-107	postive
CHEK1	DLEU2	0.405018	3.09182e-16	postive
E2F1	DLEU2	0.453741	1.92001e-20	postive
HJURP	DLEU2	0.440468	3.14418e-19	postive
ITPKB	ITGB2-AS1	0.463713	2.16539e-21	postive
TXNIP	AC090948.2	0.456474	1.06322e-20	postive
AR	AC026691.1	0.459678	5.28135e-21	postive
CBX7	AC026691.1	0.584432	9.99921e-36	postive
CKB	AC026691.1	0.426969	4.77403e-18	postive
CPEB1	AC026691.1	0.504734	1.23874e-25	postive
HSPB2	AC026691.1	0.400449	7.09266e-16	postive
ITPKB	AC026691.1	0.444269	1.42949e-19	postive
MYLK	AC026691.1	0.594104	3.78914e-37	postive
TGFB1I1	AC026691.1	0.585466	7.08398e-36	postive
EZH2	SNHG3	0.486939	1.00895e-23	postive
HJURP	SNHG3	0.407575	1.93202e-16	postive
MAD2L1	SNHG3	0.421415	1.41184e-17	postive
PNPT1	SNHG3	0.437287	6.03494e-19	postive
HSPB2	AC037198.1	0.402725	4.69787e-16	postive
ID4	AC233266.2	0.421828	1.30335e-17	postive
IGFBP1	AC079305.2	0.412366	7.91871e-17	postive
AR	SERTAD4-AS1	0.529547	1.71497e-28	postive
CAV1	SERTAD4-AS1	0.426832	4.90434e-18	postive
CBX7	SERTAD4-AS1	0.681873	1.33723e-52	postive
CPEB1	SERTAD4-AS1	0.607247	3.6995e-39	postive
EZH2	SERTAD4-AS1	-0.440734	2.97612e-19	negative
HSPB2	SERTAD4-AS1	0.690618	1.91926e-54	postive
ITPKB	SERTAD4-AS1	0.488761	6.50545e-24	postive
MYLK	SERTAD4-AS1	0.806307	4.43522e-87	postive
SORBS2	SERTAD4-AS1	0.473297	2.48247e-22	postive
TGFB1I1	SERTAD4-AS1	0.816301	6.27806e-91	postive
POU5F1	AC005072.1	0.484589	1.77003e-23	postive
AR	RBMS3-AS3	0.583264	1.47392e-35	postive
CBX7	RBMS3-AS3	0.671993	1.35651e-50	postive
CPEB1	RBMS3-AS3	0.59415	3.73028e-37	postive
HJURP	RBMS3-AS3	-0.416956	3.32372e-17	negative
HSPB2	RBMS3-AS3	0.658741	5.06322e-48	postive
ITPKB	RBMS3-AS3	0.465832	1.34919e-21	postive
MAD2L1	RBMS3-AS3	-0.412607	7.56773e-17	negative
MYLK	RBMS3-AS3	0.702563	4.53669e-57	postive
SORBS2	RBMS3-AS3	0.488505	6.92112e-24	postive
TGFB1I1	RBMS3-AS3	0.721181	1.95468e-61	postive
TXNIP	RBMS3-AS3	0.488032	7.75633e-24	postive
PNPT1	AC074117.1	0.512487	1.67806e-26	postive
VEGFA	C6orf223	0.534636	4.15209e-29	postive
FOS	MIR23AHG	0.529745	1.62339e-28	postive
POU5F1	MIR23AHG	0.410043	1.22239e-16	postive
AR	AL132642.1	0.590393	1.34781e-36	postive
CAV1	AL132642.1	0.441664	2.45595e-19	postive
CBX7	AL132642.1	0.805573	8.33703e-87	postive
CPEB1	AL132642.1	0.620427	2.85638e-41	postive
HSPB2	AL132642.1	0.556419	7.24303e-32	postive
ITPKB	AL132642.1	0.614395	2.7218e-40	postive
MYLK	AL132642.1	0.850174	5.85806e-106	postive
SORBS2	AL132642.1	0.46796	8.3628e-22	postive
TGFB1I1	AL132642.1	0.775038	2.35109e-76	postive
TXNIP	AL132642.1	0.522013	1.34022e-27	postive
AR	AC009102.2	0.651402	1.18432e-46	postive
CAV1	AC009102.2	0.405967	2.59812e-16	postive
CBX7	AC009102.2	0.794409	8.84154e-83	postive
CKB	AC009102.2	0.406946	2.16992e-16	postive
CPEB1	AC009102.2	0.67394	5.53787e-51	postive
HSPB2	AC009102.2	0.567447	2.42274e-33	postive
ITPKB	AC009102.2	0.617085	1.00208e-40	postive
MYLK	AC009102.2	0.815989	8.34984e-91	postive
SORBS2	AC009102.2	0.646753	8.34341e-46	postive
TGFB1I1	AC009102.2	0.764725	3.43291e-73	postive
TXNIP	AC009102.2	0.448958	5.33349e-20	postive
PROX1	LINC02418	0.491889	3.04438e-24	postive
POU5F1	LINC02804	0.407902	1.81886e-16	postive
AR	AC053503.3	0.583407	1.40558e-35	postive
CAV1	AC053503.3	0.47315	2.56785e-22	postive
CBX7	AC053503.3	0.70839	2.12548e-58	postive
CPEB1	AC053503.3	0.595156	2.63609e-37	postive
HSPB2	AC053503.3	0.583415	1.4018e-35	postive
ITPKB	AC053503.3	0.562317	1.19567e-32	postive
MYLK	AC053503.3	0.902367	2.03222e-138	postive
TGFB1I1	AC053503.3	0.790095	2.72918e-81	postive
TXNIP	AC053503.3	0.460552	4.35823e-21	postive
CBX7	AP005131.4	0.402174	5.19182e-16	postive
TXNIP	AP005131.4	0.433593	1.2757e-18	postive
IFNG	LINC02154	0.423362	9.67667e-18	postive
IGFBP6	LINC02154	0.413748	6.10581e-17	postive
POU5F1	AC138932.4	0.418897	2.2934e-17	postive
ITPKB	LINC01589	0.475596	1.46168e-22	postive
CCND1	AP002784.1	0.46185	3.27302e-21	postive
AR	AC007193.2	0.441232	2.68541e-19	postive
CKB	AC007193.2	0.47912	6.43797e-23	postive
CCND1	AC007128.2	0.448471	5.91192e-20	postive
TXNIP	LINC00861	0.474057	2.08452e-22	postive
AR	AC011472.4	0.609065	1.91687e-39	postive
CBX7	AC011472.4	0.643557	3.13063e-45	postive
CPEB1	AC011472.4	0.640032	1.32169e-44	postive
HSPB2	AC011472.4	0.617669	8.05422e-41	postive
ITPKB	AC011472.4	0.443778	1.5837e-19	postive
MYLK	AC011472.4	0.75613	1.12532e-70	postive
SORBS2	AC011472.4	0.421946	1.27395e-17	postive
TGFB1I1	AC011472.4	0.730056	1.20818e-63	postive
TXNIP	AC011472.4	0.435316	9.0079e-19	postive
PNPT1	SPATA3-AS1	0.459134	5.95059e-21	postive
ITPKB	AL133467.1	0.441225	2.68948e-19	postive
AR	AC018521.6	0.461005	3.94485e-21	postive
CBX7	AC018521.6	0.630476	5.97655e-43	postive
CPEB1	AC018521.6	0.513445	1.30607e-26	postive
ITPKB	AC018521.6	0.488138	7.56125e-24	postive
MYLK	AC018521.6	0.539911	9.30451e-30	postive
SORBS2	AC018521.6	0.416909	3.35333e-17	postive
TGFB1I1	AC018521.6	0.482735	2.74886e-23	postive
TXNIP	AC018521.6	0.473171	2.55535e-22	postive
CPEB1	AC004825.2	0.40604	2.56336e-16	postive
AR	AC012409.3	0.487831	8.14093e-24	postive
CBX7	AC012409.3	0.591843	8.22382e-37	postive
CPEB1	AC012409.3	0.572343	5.14222e-34	postive
HSPB2	AC012409.3	0.569433	1.29591e-33	postive
MYLK	AC012409.3	0.492306	2.74964e-24	postive
SORBS2	AC012409.3	0.412928	7.12474e-17	postive
TGFB1I1	AC012409.3	0.526797	3.65403e-28	postive
TXNIP	AC012409.3	0.553773	1.60609e-31	postive
AR	TPM1-AS	0.476112	1.29703e-22	postive
CBX7	TPM1-AS	0.636547	5.38925e-44	postive
CPEB1	TPM1-AS	0.462634	2.75175e-21	postive
HSPB2	TPM1-AS	0.427861	4.00368e-18	postive
ITPKB	TPM1-AS	0.463866	2.09307e-21	postive
MYLK	TPM1-AS	0.648657	3.76548e-46	postive
SORBS2	TPM1-AS	0.463139	2.45979e-21	postive
TGFB1I1	TPM1-AS	0.600727	3.77639e-38	postive
TXNIP	TPM1-AS	0.45702	9.44172e-21	postive
E2F1	AC106820.5	0.413468	6.43688e-17	postive
AGT	LINC01545	0.423026	1.03293e-17	postive
AR	MIR99AHG	0.596328	1.75713e-37	postive
CBX7	MIR99AHG	0.645579	1.35855e-45	postive
CDK1	MIR99AHG	-0.437203	6.13821e-19	negative
CENPA	MIR99AHG	-0.442419	2.1006e-19	negative
CPEB1	MIR99AHG	0.67292	8.86074e-51	postive
EZH2	MIR99AHG	-0.448963	5.32727e-20	negative
HJURP	MIR99AHG	-0.471853	3.45594e-22	negative
HSPB2	MIR99AHG	0.698592	3.50261e-56	postive
ITPKB	MIR99AHG	0.437629	5.62739e-19	postive
MAD2L1	MIR99AHG	-0.438997	4.25416e-19	negative
MYLK	MIR99AHG	0.595968	1.9906e-37	postive
PDZD2	MIR99AHG	0.454099	1.77732e-20	postive
SORBS2	MIR99AHG	0.462141	3.06935e-21	postive
TACC3	MIR99AHG	-0.428342	3.64005e-18	negative
TGFB1I1	MIR99AHG	0.653321	5.23791e-47	postive
TXNIP	MIR99AHG	0.516944	5.19434e-27	postive
AR	LINC02829	0.455215	1.397e-20	postive
CBX7	LINC02829	0.402636	4.77422e-16	postive
CPEB1	LINC02829	0.420207	1.78268e-17	postive
HSPB2	LINC02829	0.452755	2.37328e-20	postive
TXNIP	LINC02829	0.416902	3.35788e-17	postive
AR	AL049838.1	0.571622	6.47151e-34	postive
CBX7	AL049838.1	0.565961	3.85741e-33	postive
CPEB1	AL049838.1	0.537273	1.97222e-29	postive
HSPB2	AL049838.1	0.695618	1.58322e-55	postive
MYLK	AL049838.1	0.598048	9.65868e-38	postive
TGFB1I1	AL049838.1	0.641295	7.90407e-45	postive
TXNIP	AL049838.1	0.445091	1.20391e-19	postive
CBX8	LINC02575	0.415828	4.11918e-17	postive
POU5F1	PDXDC2P-NPIPB14P	0.443269	1.76051e-19	postive
POU5F1	AL139246.3	0.412176	8.20552e-17	postive
AGT	PRKAR1B-AS2	0.82	2.05599e-92	postive
AR	MSC-AS1	0.447819	6.78531e-20	postive
CPEB1	MSC-AS1	0.403739	3.90569e-16	postive
HSPB2	MSC-AS1	0.564068	6.9549e-33	postive
NOX4	MSC-AS1	0.636552	5.37917e-44	postive
NUAK1	MSC-AS1	0.54048	7.90379e-30	postive
P3H1	MSC-AS1	0.452591	2.45829e-20	postive
SLC16A7	MSC-AS1	0.402277	5.09544e-16	postive
TXNIP	MSC-AS1	0.412846	7.23504e-17	postive
RPS6KA6	AL161719.1	0.531001	1.1464e-28	postive
TFDP1	AL161719.1	0.512965	1.48101e-26	postive
XAF1	AC023825.2	0.437887	5.33916e-19	postive
AR	AC104825.1	0.5406	7.63755e-30	postive
CBX7	AC104825.1	0.630148	6.79392e-43	postive
CDK1	AC104825.1	-0.403971	3.74415e-16	negative
CENPA	AC104825.1	-0.414427	5.37132e-17	negative
CPEB1	AC104825.1	0.517234	4.8099e-27	postive
HJURP	AC104825.1	-0.451041	3.42497e-20	negative
HSPB2	AC104825.1	0.529323	1.82437e-28	postive
ITPKB	AC104825.1	0.430237	2.49848e-18	postive
MAD2L1	AC104825.1	-0.413123	6.86824e-17	negative
MYLK	AC104825.1	0.64767	5.69102e-46	postive
PDZD2	AC104825.1	0.60962	1.56735e-39	postive
SORBS2	AC104825.1	0.442368	2.12293e-19	postive
TGFB1I1	AC104825.1	0.623899	7.62701e-42	postive
TXNIP	AC104825.1	0.497106	8.43062e-25	postive
HSPB2	HHIP-AS1	0.400056	7.61342e-16	postive
TXNIP	HHIP-AS1	0.414718	5.08387e-17	postive
NUAK1	AC027237.3	0.443931	1.53398e-19	postive
AR	LINC00092	0.406355	2.41916e-16	postive
CBX7	LINC00092	0.616391	1.29773e-40	postive
CPEB1	LINC00092	0.474533	1.86818e-22	postive
HSPB2	LINC00092	0.404257	3.55398e-16	postive
TGFB1I1	LINC00092	0.427053	4.69527e-18	postive
TXNIP	LINC00092	0.607989	2.83034e-39	postive
RAD21	OTUD6B-AS1	0.417311	3.10599e-17	postive
RPS6KA6	MAILR	0.482114	3.18421e-23	postive
TXNIP	AC090948.1	0.473015	2.6487e-22	postive
AR	AC006059.1	0.581041	3.07054e-35	postive
CBX7	AC006059.1	0.690966	1.6161e-54	postive
CENPA	AC006059.1	-0.4017	5.65792e-16	negative
CPEB1	AC006059.1	0.591627	8.85582e-37	postive
HSPB2	AC006059.1	0.595275	2.53012e-37	postive
ITPKB	AC006059.1	0.499162	5.05111e-25	postive
MAD2L1	AC006059.1	-0.465517	1.44793e-21	negative
MYLK	AC006059.1	0.605142	7.87729e-39	postive
PDZD2	AC006059.1	0.401118	6.28548e-16	postive
PTTG1	AC006059.1	-0.425079	6.92067e-18	negative
SORBS2	AC006059.1	0.537338	1.9361e-29	postive
TGFB1I1	AC006059.1	0.653647	4.5588e-47	postive
TXNIP	AC006059.1	0.548993	6.65301e-31	postive
AR	MIR497HG	0.672008	1.34718e-50	postive
CBX7	MIR497HG	0.78243	9.94926e-79	postive
CDK1	MIR497HG	-0.423051	1.02807e-17	negative
CPEB1	MIR497HG	0.682954	7.97818e-53	postive
EZH2	MIR497HG	-0.460149	4.76301e-21	negative
HJURP	MIR497HG	-0.450074	4.20784e-20	negative
HSPB2	MIR497HG	0.737835	1.18209e-65	postive
ITPKB	MIR497HG	0.588247	2.78626e-36	postive
MAD2L1	MIR497HG	-0.431799	1.82913e-18	negative
MYLK	MIR497HG	0.724562	2.88264e-62	postive
SORBS2	MIR497HG	0.52154	1.52236e-27	postive
TGFB1I1	MIR497HG	0.780703	3.6351e-78	postive
TXNIP	MIR497HG	0.551009	3.66331e-31	postive
PDZD2	C5orf66-AS1	0.410637	1.09437e-16	postive
PIM1	C5orf66-AS1	0.458548	6.76548e-21	postive
IGFBP6	LINC00973	0.454538	1.61698e-20	postive
AR	NR2F1-AS1	0.668906	5.53864e-50	postive
CAV1	NR2F1-AS1	0.440513	3.11476e-19	postive
CBX7	NR2F1-AS1	0.695413	1.75576e-55	postive
CPEB1	NR2F1-AS1	0.659351	3.88031e-48	postive
EZH2	NR2F1-AS1	-0.442146	2.22274e-19	negative
HJURP	NR2F1-AS1	-0.407111	2.10473e-16	negative
HSPB2	NR2F1-AS1	0.72513	2.08418e-62	postive
ITPKB	NR2F1-AS1	0.512617	1.62207e-26	postive
MAD2L1	NR2F1-AS1	-0.400913	6.52311e-16	negative
MYLK	NR2F1-AS1	0.723615	4.93946e-62	postive
SORBS2	NR2F1-AS1	0.487169	9.54818e-24	postive
TGFB1I1	NR2F1-AS1	0.775983	1.18251e-76	postive
TXNIP	NR2F1-AS1	0.506847	7.22143e-26	postive
POU5F1	AC008147.1	0.543744	3.08606e-30	postive
TXNIP	AC004494.1	0.456483	1.06124e-20	postive
AR	AC007637.1	0.400914	6.52146e-16	postive
CBX7	AC007637.1	0.541292	6.26159e-30	postive
CDK1	AC007637.1	-0.415661	4.25194e-17	negative
CPEB1	AC007637.1	0.402908	4.54415e-16	postive
MAD2L1	AC007637.1	-0.487072	9.77264e-24	negative
MYLK	AC007637.1	0.407256	2.04939e-16	postive
PTTG1	AC007637.1	-0.484819	1.67559e-23	negative
TGFB1I1	AC007637.1	0.410703	1.08105e-16	postive
RAD21	AP002907.1	0.408996	1.48526e-16	postive
PROX1	DNAJC3-DT	0.444951	1.23976e-19	postive
ITPKB	LINC01679	0.410628	1.09623e-16	postive
AR	PGM5-AS1	0.562262	1.21617e-32	postive
CAV1	PGM5-AS1	0.479282	6.19822e-23	postive
CBX7	PGM5-AS1	0.720578	2.74158e-61	postive
CKB	PGM5-AS1	0.430372	2.43246e-18	postive
CPEB1	PGM5-AS1	0.62426	6.64434e-42	postive
HSPB2	PGM5-AS1	0.601041	3.38073e-38	postive
ITPKB	PGM5-AS1	0.604821	8.83666e-39	postive
MYLK	PGM5-AS1	0.876904	9.99185e-121	postive
SORBS2	PGM5-AS1	0.458374	7.02765e-21	postive
TGFB1I1	PGM5-AS1	0.807581	1.47558e-87	postive
TXNIP	PGM5-AS1	0.477665	9.04255e-23	postive
AR	AL139220.2	0.491094	3.69559e-24	postive
CBX7	AL139220.2	0.552923	2.07151e-31	postive
CPEB1	AL139220.2	0.57743	9.99596e-35	postive
HSPB2	AL139220.2	0.550814	3.8814e-31	postive
ITPKB	AL139220.2	0.445529	1.09833e-19	postive
MYLK	AL139220.2	0.666106	1.95609e-49	postive
TGFB1I1	AL139220.2	0.647448	6.24531e-46	postive
AR	A2M-AS1	0.682633	9.30082e-53	postive
CAV1	A2M-AS1	0.43766	5.59255e-19	postive
CBX7	A2M-AS1	0.708726	1.77739e-58	postive
CKB	A2M-AS1	0.449473	4.7812e-20	postive
CPEB1	A2M-AS1	0.635875	7.05349e-44	postive
HSPB2	A2M-AS1	0.600129	4.66051e-38	postive
ITPKB	A2M-AS1	0.518494	3.44148e-27	postive
MYLK	A2M-AS1	0.820049	1.9636e-92	postive
TGFB1I1	A2M-AS1	0.76694	7.40827e-74	postive
TXNIP	A2M-AS1	0.474248	1.99492e-22	postive
PROX1	OLMALINC	0.442271	2.16574e-19	postive
P3H1	AP001107.3	0.458395	6.99611e-21	postive
ACLY	AC124067.3	0.426735	4.99949e-18	postive
ITPKB	LMF1-AS1	0.484272	1.90883e-23	postive
TERT	LMF1-AS1	0.860664	2.1941e-111	postive
SERPINE1	AL355916.1	0.484537	1.79208e-23	postive
TFAP4	EMSLR	0.409527	1.34566e-16	postive
POU5F1	STAG3L5P-PVRIG2P-PILRB	0.556432	7.21323e-32	postive
ITPKB	AC004847.1	0.455103	1.43124e-20	postive
POU5F1	AL162741.1	0.507644	5.88599e-26	postive
BRCA1	AC091057.1	0.41989	1.89478e-17	postive
CDK1	AC091057.1	0.434704	1.01955e-18	postive
CENPA	AC091057.1	0.467564	9.14488e-22	postive
CHEK1	AC091057.1	0.42576	6.05485e-18	postive
EZH2	AC091057.1	0.516046	6.58782e-27	postive
HJURP	AC091057.1	0.573751	3.27697e-34	postive
MAD2L1	AC091057.1	0.445722	1.05486e-19	postive
PNPT1	AC091057.1	0.426705	5.02833e-18	postive
RAD21	AC091057.1	0.413736	6.11976e-17	postive
TACC3	AC091057.1	0.409458	1.36295e-16	postive
HJURP	SNHG17	0.430931	2.17582e-18	postive
EZH2	AC079684.1	0.404717	3.26712e-16	postive
HSPB2	AL121748.1	0.400571	6.93862e-16	postive
AR	LINC01579	0.508877	4.28367e-26	postive
CBX7	LINC01579	0.5385	1.39177e-29	postive
CPEB1	LINC01579	0.51896	3.0395e-27	postive
HSPB2	LINC01579	0.52895	2.0218e-28	postive
ITPKB	LINC01579	0.420106	1.8177e-17	postive
MYLK	LINC01579	0.681041	1.98664e-52	postive
TGFB1I1	LINC01579	0.662105	1.15856e-48	postive
POU5F1	AL590096.1	0.442865	1.91488e-19	postive
GKN1	TMEM220-AS1	0.459082	6.01931e-21	postive
E2F1	AL137060.3	0.474161	2.03542e-22	postive
GKN1	C9orf147	0.622973	1.08662e-41	postive
CBX7	LOH12CR2	0.427646	4.17714e-18	postive
CPEB1	LOH12CR2	0.450849	3.56764e-20	postive
MYLK	LOH12CR2	0.432406	1.61951e-18	postive
TGFB1I1	LOH12CR2	0.415973	4.00762e-17	postive
AR	ADAMTS9-AS1	0.555023	1.10356e-31	postive
CBX7	ADAMTS9-AS1	0.584704	9.13515e-36	postive
CPEB1	ADAMTS9-AS1	0.592995	5.54612e-37	postive
HSPB2	ADAMTS9-AS1	0.595832	2.08715e-37	postive
ITPKB	ADAMTS9-AS1	0.44616	9.62217e-20	postive
MYLK	ADAMTS9-AS1	0.526022	4.51654e-28	postive
SORBS2	ADAMTS9-AS1	0.45495	1.47936e-20	postive
TGFB1I1	ADAMTS9-AS1	0.593594	4.51482e-37	postive
TXNIP	ADAMTS9-AS1	0.527473	3.03548e-28	postive
LIMK1	AC011944.1	0.477635	9.10511e-23	postive
AR	AP000941.1	0.458168	7.35088e-21	postive
CBX7	AP000941.1	0.456177	1.13405e-20	postive
CPEB1	AP000941.1	0.457051	9.37809e-21	postive
HSPB2	AP000941.1	0.479382	6.05481e-23	postive
NUAK1	AP000941.1	0.429575	2.85018e-18	postive
TGFB1I1	AP000941.1	0.462647	2.74352e-21	postive
FOXM1	AC026356.1	0.421784	1.31451e-17	postive
SERPINE1	AC026356.1	0.533191	6.22564e-29	postive
AR	AC067750.1	0.587588	3.47844e-36	postive
CBX7	AC067750.1	0.710846	5.71817e-59	postive
CKB	AC067750.1	0.408492	1.6307e-16	postive
CPEB1	AC067750.1	0.686261	1.61984e-53	postive
HSPB2	AC067750.1	0.561612	1.48573e-32	postive
ITPKB	AC067750.1	0.534171	4.73064e-29	postive
MYLK	AC067750.1	0.786644	4.00339e-80	postive
SORBS2	AC067750.1	0.50742	6.23419e-26	postive
TGFB1I1	AC067750.1	0.727845	4.3719e-63	postive
TXNIP	AC067750.1	0.489488	5.45727e-24	postive
GKN1	PCAT18	0.415902	4.06193e-17	postive
CCND1	AC012363.1	0.43504	9.52569e-19	postive
IGFBP1	AL020995.1	0.597291	1.25743e-37	postive
AR	AP003071.3	0.674634	4.01689e-51	postive
CAV1	AP003071.3	0.509159	3.98341e-26	postive
CBX7	AP003071.3	0.827203	2.0961e-95	postive
CDK1	AP003071.3	-0.407672	1.89793e-16	negative
CKB	AP003071.3	0.41822	2.61107e-17	postive
CPEB1	AP003071.3	0.719797	4.24206e-61	postive
EZH2	AP003071.3	-0.440401	3.18741e-19	negative
HJURP	AP003071.3	-0.444625	1.32715e-19	negative
HSPB2	AP003071.3	0.70949	1.18258e-58	postive
ITPKB	AP003071.3	0.651275	1.24981e-46	postive
MAD2L1	AP003071.3	-0.412384	7.89118e-17	negative
MYLK	AP003071.3	0.922466	3.02567e-156	postive
SORBS2	AP003071.3	0.504709	1.24691e-25	postive
TGFB1I1	AP003071.3	0.915362	1.92734e-149	postive
TXNIP	AP003071.3	0.500302	3.79696e-25	postive
PTTG1	AC020658.4	0.438293	4.91326e-19	postive
POU5F1	AC131934.1	0.404609	3.332e-16	postive
POU5F1	ZDHHC20-IT1	0.671667	1.57546e-50	postive
AR	OXCT1-AS1	0.468737	7.01667e-22	postive
CBX7	OXCT1-AS1	0.549241	6.18401e-31	postive
CPEB1	OXCT1-AS1	0.509273	3.86723e-26	postive
HSPB2	OXCT1-AS1	0.481571	3.61962e-23	postive
ITPKB	OXCT1-AS1	0.429709	2.77571e-18	postive
MYLK	OXCT1-AS1	0.673045	8.36607e-51	postive
TGFB1I1	OXCT1-AS1	0.638829	2.15164e-44	postive
CBX7	AC009126.1	0.542777	4.08185e-30	postive
CPEB1	AC009126.1	0.43546	8.7482e-19	postive
MYLK	AC009126.1	0.451283	3.25237e-20	postive
TGFB1I1	AC009126.1	0.467778	8.71316e-22	postive
POU5F1	BX470102.1	0.685277	2.60874e-53	postive
CBX7	AL049840.6	0.419441	2.06581e-17	postive
TXNIP	AL049840.6	0.468634	7.1825e-22	postive
POU5F1	AC009090.3	0.565049	5.12745e-33	postive
