# Supplementary material for: Identification and validation of a novel cellular senescence-related lncRNA prognostic signature for predicting immunotherapy response in stomach adenocarcinoma
Source: Front Genet. 2022 Aug 25;13:935056. doi: 10.3389/fgene.2022.935056 (PMC9453157; doi:10.3389/fgene.2022.935056)
Supplement: Supplementary file 7 [file Table7.XLSX]

## Sheet: Sheet1
immune	cor	pvalue
T cell CD4+_TIMER	0.201436	0.000201763
T cell CD8+_TIMER	0.12388	0.0231435
Neutrophil_TIMER	0.218298	5.45251e-05
Macrophage_TIMER	0.337265	2.20957e-10
Myeloid dendritic cell_TIMER	0.161717	0.00295037
B cell memory_CIBERSORT	0.134591	0.0135437
T cell CD4+ memory activated_CIBERSORT	-0.159898	0.00329287
T cell follicular helper_CIBERSORT	-0.159211	0.0034314
Monocyte_CIBERSORT	0.197526	0.000269285
Macrophage M1_CIBERSORT	-0.160534	0.00316925
Macrophage M2_CIBERSORT	0.136653	0.012165
Mast cell activated_CIBERSORT	0.185518	0.000631665
B cell memory_CIBERSORT-ABS	0.150775	0.00561772
T cell CD4+ memory resting_CIBERSORT-ABS	0.21902	5.14332e-05
T cell CD4+ memory activated_CIBERSORT-ABS	-0.151506	0.00538788
Monocyte_CIBERSORT-ABS	0.244952	5.55388e-06
Macrophage M2_CIBERSORT-ABS	0.269334	5.40097e-07
Myeloid dendritic cell activated_CIBERSORT-ABS	0.11039	0.0431631
Mast cell activated_CIBERSORT-ABS	0.214806	7.21069e-05
B cell_QUANTISEQ	0.184118	0.000695361
Macrophage M2_QUANTISEQ	0.238829	9.61253e-06
NK cell_QUANTISEQ	-0.17658	0.0011529
T cell CD4+ (non-regulatory)_QUANTISEQ	0.258063	1.63335e-06
uncharacterized cell_QUANTISEQ	-0.124816	0.022118
B cell_MCPCOUNTER	0.178887	0.000989683
Monocyte_MCPCOUNTER	0.209363	0.000110492
Macrophage/Monocyte_MCPCOUNTER	0.209363	0.000110492
Myeloid dendritic cell_MCPCOUNTER	0.263385	9.74746e-07
Neutrophil_MCPCOUNTER	0.123932	0.0230859
Endothelial cell_MCPCOUNTER	0.27489	3.07173e-07
Cancer associated fibroblast_MCPCOUNTER	0.265475	7.93479e-07
Myeloid dendritic cell activated_XCELL	0.15609	0.00412916
T cell CD4+ memory_XCELL	-0.110452	0.0430457
T cell CD4+ naive_XCELL	0.124373	0.0225978
Common lymphoid progenitor_XCELL	-0.163181	0.00269859
Myeloid dendritic cell_XCELL	0.200768	0.000212045
Endothelial cell_XCELL	0.261137	1.21388e-06
Eosinophil_XCELL	0.188636	0.000508705
Cancer associated fibroblast_XCELL	0.238333	1.00431e-05
Granulocyte-monocyte progenitor_XCELL	0.180864	0.000867045
Hematopoietic stem cell_XCELL	0.366215	4.2073e-12
Monocyte_XCELL	0.217322	5.89835e-05
Neutrophil_XCELL	0.12201	0.025319
NK cell_XCELL	-0.120734	0.0269021
T cell gamma delta_XCELL	-0.172649	0.00148911
T cell CD4+ Th1_XCELL	-0.307341	8.79451e-09
T cell CD4+ Th2_XCELL	-0.203141	0.0001776
immune score_XCELL	0.163816	0.00259554
stroma score_XCELL	0.276228	2.67626e-07
microenvironment score_XCELL	0.249793	3.56237e-06
B cell_EPIC	0.14427	0.00808451
Cancer associated fibroblast_EPIC	0.183102	0.00074528
Endothelial cell_EPIC	0.272795	3.80592e-07
Macrophage_EPIC	0.182093	0.000798052
uncharacterized cell_EPIC	-0.264179	9.01636e-07
