# Supplementary material for: Identification and validation of a novel cellular senescence-related lncRNA prognostic signature for predicting immunotherapy response in stomach adenocarcinoma
Source: Front Genet. 2022 Aug 25;13:935056. doi: 10.3389/fgene.2022.935056 (PMC9453157; doi:10.3389/fgene.2022.935056)
Supplement: Supplementary file 8 [file Table8.XLSX]

## Sheet: Sheet1
id	risk	MSI
TCGA-3M-AB46	low	MSS
TCGA-B7-5818	low	MSI-L
TCGA-B7-A5TI	low	MSI-H
TCGA-B7-A5TJ	low	MSI-H
TCGA-B7-A5TK	high	MSS
TCGA-B7-A5TN	low	MSS
TCGA-BR-4187	high	MSS
TCGA-BR-4191	low	MSS
TCGA-BR-4201	high	MSI-H
TCGA-BR-4253	high	MSS
TCGA-BR-4256	high	MSI-H
TCGA-BR-4257	low	MSI-H
TCGA-BR-4267	high	MSS
TCGA-BR-4279	high	MSS
TCGA-BR-4280	low	MSI-H
TCGA-BR-6452	low	MSI-H
TCGA-BR-6453	low	MSS
TCGA-BR-6455	high	MSS
TCGA-BR-6456	high	MSS
TCGA-BR-6457	high	MSS
TCGA-BR-6458	low	MSI-L
TCGA-BR-6563	high	MSS
TCGA-BR-6564	high	MSS
TCGA-BR-6565	low	MSS
TCGA-BR-6566	low	MSI-H
TCGA-BR-6705	high	MSI-L
TCGA-BR-6707	high	MSS
TCGA-BR-6709	high	MSS
TCGA-BR-6710	high	MSS
TCGA-BR-6801	high	MSI-L
TCGA-BR-6802	low	MSI-H
TCGA-BR-6803	high	MSS
TCGA-BR-6852	low	MSI-H
TCGA-BR-7196	low	MSS
TCGA-BR-7197	low	MSS
TCGA-BR-7704	low	MSS
TCGA-BR-7707	low	MSI-H
TCGA-BR-7715	high	MSS
TCGA-BR-7716	high	MSS
TCGA-BR-7717	high	MSS
TCGA-BR-7722	low	MSS
TCGA-BR-7723	high	MSI-L
TCGA-BR-7851	low	MSI-H
TCGA-BR-7901	low	MSS
TCGA-BR-7957	high	MSS
TCGA-BR-7958	low	MSS
TCGA-BR-7959	high	MSI-L
TCGA-BR-8058	low	MSI-L
TCGA-BR-8059	high	MSI-H
TCGA-BR-8060	low	MSS
TCGA-BR-8080	high	MSS
TCGA-BR-8081	high	MSI-H
TCGA-BR-8284	low	MSI-H
TCGA-BR-8286	low	MSI-L
TCGA-BR-8289	low	MSS
TCGA-BR-8291	high	MSS
TCGA-BR-8295	high	MSI-L
TCGA-BR-8296	high	MSS
TCGA-BR-8297	high	MSS
TCGA-BR-8361	low	MSI-H
TCGA-BR-8364	high	MSS
TCGA-BR-8365	high	MSS
TCGA-BR-8367	high	MSS
TCGA-BR-8368	low	MSI-H
TCGA-BR-8369	low	MSS
TCGA-BR-8371	low	MSS
TCGA-BR-8372	low	MSI-H
TCGA-BR-8373	low	MSI-L
TCGA-BR-8381	high	MSS
TCGA-BR-8382	low	MSI-H
TCGA-BR-8384	low	MSS
TCGA-BR-8483	low	MSS
TCGA-BR-8484	high	MSS
TCGA-BR-8485	high	MSS
TCGA-BR-8487	low	MSI-H
TCGA-BR-8588	high	MSS
TCGA-BR-8589	low	MSS
TCGA-BR-8590	high	MSS
TCGA-BR-8591	low	MSI-H
TCGA-BR-8592	high	MSS
TCGA-BR-8676	high	MSS
TCGA-BR-8677	low	MSS
TCGA-BR-8678	low	MSS
TCGA-BR-8680	low	MSS
TCGA-BR-8682	high	MSS
TCGA-BR-8683	high	MSI-L
TCGA-BR-8686	high	MSS
TCGA-BR-8687	high	MSS
TCGA-BR-8690	low	MSI-L
TCGA-BR-A44T	low	MSS
TCGA-BR-A44U	low	MSS
TCGA-BR-A4CS	high	MSS
TCGA-BR-A4IV	high	MSS
TCGA-BR-A4J5	low	MSS
TCGA-BR-A4J7	low	MSS
TCGA-BR-A4J8	low	MSS
TCGA-BR-A4PF	high	MSS
TCGA-BR-A4QL	high	MSI-H
TCGA-CD-5798	high	MSS
TCGA-CD-5799	low	MSS
TCGA-CD-5800	low	MSS
TCGA-CD-5801	low	MSS
TCGA-CD-5803	high	MSS
TCGA-CD-5813	high	MSS
TCGA-CD-8524	high	MSI-L
TCGA-CD-8525	low	MSS
TCGA-CD-8526	high	MSS
TCGA-CD-8527	low	MSI-L
TCGA-CD-8528	low	MSI-L
TCGA-CD-8529	high	MSS
TCGA-CD-8530	low	MSS
TCGA-CD-8531	low	MSS
TCGA-CD-8532	high	MSS
TCGA-CD-8533	low	MSI-L
TCGA-CD-8534	low	MSS
TCGA-CD-8535	low	MSS
TCGA-CD-A486	low	MSS
TCGA-CD-A487	high	MSS
TCGA-CD-A489	high	MSS
TCGA-CD-A48A	high	MSI-L
TCGA-CD-A48C	low	MSS
TCGA-CD-A4MG	low	MSI-H
TCGA-CD-A4MH	low	MSS
TCGA-CG-4301	high	MSS
TCGA-CG-4305	low	MSI-H
TCGA-CG-4436	high	MSI-L
TCGA-CG-4437	low	MSI-L
TCGA-CG-4438	high	MSS
TCGA-CG-4440	high	MSI-L
TCGA-CG-4441	low	MSS
TCGA-CG-4443	low	MSS
TCGA-CG-4444	high	MSS
TCGA-CG-4460	high	MSI-H
TCGA-CG-4465	high	MSI-H
TCGA-CG-4466	low	MSI-L
TCGA-CG-4469	high	MSI-L
TCGA-CG-4475	high	MSS
TCGA-CG-4477	low	MSS
TCGA-CG-5717	high	MSS
TCGA-CG-5718	low	MSS
TCGA-CG-5719	high	MSS
TCGA-CG-5720	high	MSI-L
TCGA-CG-5721	low	MSI-H
TCGA-CG-5722	high	MSS
TCGA-CG-5723	high	MSI-H
TCGA-CG-5724	high	MSI-L
TCGA-CG-5725	low	MSS
TCGA-CG-5726	low	MSI-H
TCGA-CG-5732	high	MSS
TCGA-CG-5734	high	MSI-L
TCGA-D7-5577	high	MSS
TCGA-D7-5578	high	MSI-L
TCGA-D7-6519	low	MSS
TCGA-D7-6520	high	MSS
TCGA-D7-6521	high	MSI-L
TCGA-D7-6522	high	MSS
TCGA-D7-6524	high	MSS
TCGA-D7-6525	high	MSI-L
TCGA-D7-6526	low	MSS
TCGA-D7-6527	high	MSI-L
TCGA-D7-6528	low	MSI-L
TCGA-D7-6815	low	MSS
TCGA-D7-6818	high	MSS
TCGA-D7-6822	high	MSS
TCGA-D7-8570	low	MSS
TCGA-D7-8572	high	MSS
TCGA-D7-8573	low	MSI-L
TCGA-D7-8574	high	MSS
TCGA-D7-8575	low	MSS
TCGA-D7-8576	low	MSS
TCGA-D7-8578	high	MSS
TCGA-D7-8579	high	MSS
TCGA-D7-A4YU	high	MSS
TCGA-D7-A4YX	low	MSS
TCGA-D7-A4Z0	high	MSS
TCGA-D7-A6EV	high	MSI-L
TCGA-D7-A6EX	low	MSS
TCGA-D7-A6EY	low	MSI-H
TCGA-D7-A6EZ	low	MSS
TCGA-D7-A6F0	low	MSS
TCGA-D7-A6F2	low	MSS
TCGA-D7-A747	high	MSS
TCGA-D7-A748	high	MSS
TCGA-D7-A74A	low	MSS
TCGA-EQ-8122	high	MSS
TCGA-F1-6874	low	MSI-H
TCGA-F1-6875	low	MSS
TCGA-F1-A448	high	MSI-H
TCGA-F1-A72C	high	MSS
TCGA-FP-7735	high	MSS
TCGA-FP-7829	low	MSS
TCGA-FP-7916	high	MSS
TCGA-FP-7998	low	MSS
TCGA-FP-8099	low	MSS
TCGA-FP-8209	high	MSS
TCGA-FP-8210	high	MSS
TCGA-FP-8211	low	MSS
TCGA-FP-A4BF	high	MSS
TCGA-FP-A9TM	low	MSS
TCGA-HF-7132	high	MSI-H
TCGA-HF-7133	high	MSS
TCGA-HF-7134	low	MSI-L
TCGA-HF-A5NB	high	MSI-H
TCGA-HJ-7597	high	MSI-H
TCGA-HU-8238	low	MSS
TCGA-HU-8244	low	MSI-L
TCGA-HU-8249	high	MSS
TCGA-HU-8602	low	MSI-H
TCGA-HU-8604	high	MSS
TCGA-HU-8608	low	MSS
TCGA-HU-A4G2	high	MSS
TCGA-HU-A4G3	high	MSS
TCGA-HU-A4G8	low	MSI-H
TCGA-HU-A4G9	low	MSI-H
TCGA-HU-A4GC	low	MSI-L
TCGA-HU-A4GD	high	MSS
TCGA-HU-A4GF	low	MSS
TCGA-HU-A4GH	low	MSS
TCGA-HU-A4GJ	low	MSS
TCGA-HU-A4GP	low	MSI-L
TCGA-HU-A4GT	low	MSI-H
TCGA-HU-A4GU	low	MSI-H
TCGA-HU-A4GX	low	MSI-H
TCGA-HU-A4H0	low	MSS
TCGA-HU-A4H2	low	MSS
TCGA-HU-A4H3	low	MSI-H
TCGA-HU-A4H4	low	MSI-H
TCGA-HU-A4H5	low	MSS
TCGA-HU-A4H6	low	MSS
TCGA-HU-A4H8	low	MSI-H
TCGA-HU-A4HB	high	MSS
TCGA-HU-A4HD	high	MSI-L
TCGA-IN-7806	low	MSS
TCGA-IN-7808	high	MSS
TCGA-IN-8462	low	MSI-L
TCGA-IN-8663	high	MSI-L
TCGA-IN-A6RI	low	MSS
TCGA-IN-A6RJ	high	MSS
TCGA-IN-A6RL	high	MSS
TCGA-IN-A6RN	high	MSS
TCGA-IN-A6RR	high	MSS
TCGA-IN-A6RS	high	MSS
TCGA-IN-A7NR	high	MSS
TCGA-IN-A7NT	high	MSI-L
TCGA-IN-A7NU	high	MSS
TCGA-IN-AB1V	low	MSS
TCGA-IN-AB1X	high	MSI-L
TCGA-IP-7968	high	MSS
TCGA-KB-A6F7	low	MSS
TCGA-KB-A93G	high	MSS
TCGA-KB-A93H	low	MSS
TCGA-KB-A93J	high	MSS
TCGA-MX-A5UG	high	MSS
TCGA-MX-A5UJ	high	MSI-H
TCGA-MX-A663	high	MSS
TCGA-MX-A666	low	MSS
TCGA-R5-A7O7	low	MSS
TCGA-R5-A7ZE	low	MSS
TCGA-R5-A7ZF	high	MSS
TCGA-R5-A7ZI	low	MSI-H
TCGA-R5-A7ZR	high	MSS
TCGA-R5-A805	high	MSI-L
TCGA-RD-A7BS	high	MSS
TCGA-RD-A7BT	low	MSI-L
TCGA-RD-A7BW	high	MSS
TCGA-RD-A7C1	high	MSS
TCGA-RD-A8MV	low	MSS
TCGA-RD-A8MW	high	MSS
TCGA-RD-A8N0	high	MSS
TCGA-RD-A8N1	low	MSS
TCGA-RD-A8N2	high	MSS
TCGA-RD-A8N4	low	MSS
TCGA-RD-A8N5	high	MSS
TCGA-RD-A8N6	high	MSS
TCGA-RD-A8N9	high	MSS
TCGA-RD-A8NB	high	MSI-H
TCGA-SW-A7EA	low	MSI-H
TCGA-SW-A7EB	high	MSS
TCGA-VQ-A8DT	low	MSS
TCGA-VQ-A8DU	low	MSS
TCGA-VQ-A8DV	high	MSS
TCGA-VQ-A8DZ	high	MSS
TCGA-VQ-A8E0	high	MSS
TCGA-VQ-A8E2	low	MSS
TCGA-VQ-A8E3	low	MSI-H
TCGA-VQ-A8E7	low	MSS
TCGA-VQ-A8P2	low	MSI-H
TCGA-VQ-A8P3	low	MSS
TCGA-VQ-A8P5	high	MSI-L
TCGA-VQ-A8P8	low	MSS
TCGA-VQ-A8PB	low	MSI-H
TCGA-VQ-A8PC	high	MSS
TCGA-VQ-A8PD	high	MSS
TCGA-VQ-A8PE	high	MSS
TCGA-VQ-A8PF	high	MSS
TCGA-VQ-A8PH	high	MSS
TCGA-VQ-A8PJ	high	MSS
TCGA-VQ-A8PK	high	MSS
TCGA-VQ-A8PM	high	MSS
TCGA-VQ-A8PO	low	MSI-H
TCGA-VQ-A8PP	high	MSI-H
TCGA-VQ-A8PQ	high	MSS
TCGA-VQ-A8PU	high	MSS
TCGA-VQ-A8PX	low	MSI-H
TCGA-VQ-A91A	high	MSS
TCGA-VQ-A91D	low	MSI-H
TCGA-VQ-A91E	low	MSI-H
TCGA-VQ-A91K	low	MSI-H
TCGA-VQ-A91N	high	MSS
TCGA-VQ-A91Q	high	MSS
TCGA-VQ-A91S	high	MSS
TCGA-VQ-A91U	high	MSS
TCGA-VQ-A91V	high	MSS
TCGA-VQ-A91X	high	MSI-L
TCGA-VQ-A91Y	high	MSS
TCGA-VQ-A91Z	low	MSS
TCGA-VQ-A922	high	MSI-L
TCGA-VQ-A924	low	MSI-H
TCGA-VQ-A925	high	MSS
TCGA-VQ-A927	high	MSS
TCGA-VQ-A928	high	MSS
TCGA-VQ-A92D	low	MSI-L
TCGA-VQ-A94O	high	MSS
TCGA-VQ-A94P	high	MSS
TCGA-VQ-A94R	low	MSI-L
TCGA-VQ-A94T	high	MSI-L
TCGA-VQ-A94U	low	MSS
TCGA-VQ-AA64	high	MSS
TCGA-VQ-AA68	low	MSS
TCGA-VQ-AA69	low	MSS
TCGA-VQ-AA6A	high	MSS
TCGA-VQ-AA6D	low	MSI-H
TCGA-VQ-AA6F	high	MSS
TCGA-VQ-AA6G	high	MSS
TCGA-VQ-AA6J	high	MSS
TCGA-VQ-AA6K	high	MSS
TCGA-ZA-A8F6	high	MSS
